# Supplementary material for: Transcriptional program for nitrogen starvation-induced lipid accumulation in Chlamydomonas reinhardtii
Source: Biotechnol Biofuels. 2015 Dec 2;8:207. doi: 10.1186/s13068-015-0391-z (PMC4667458; doi:10.1186/s13068-015-0391-z)
Supplement: Supplementary file 1 — 10.1186/s40064-015-1541-2 Comprehensive list of the transcriptional changes. As in Table 1, each transcriptional stage is hierarchically itemized into transcriptional waves, co-regulated modules and finally transcripts. Each wave has a link to a different sheet where each of the transcripts are defined, including their co-regulated module membership. Timestamp of co-regulated module is highlighted with different colors, using the same color map as in Fig. 1c-d. [file 13068_2015_391_MOESM1_ESM.xlsx]

## Sheet: summary
stage	time range	regulation	dynamics	number of waves	number of co-regulated modules	number of transcripts	transcripts	functional highlights	complete set of enriched functional categories
early stage response (ESR)	0 min - 18 min	up	monotonic	2	7	105	see Sheet A	ammonium transport (p=1.67e-9) potassium ion transmembrane transport (p=1.39e-5) ion channel activity (p=2.78e-3) ion transport (p=3.41e-3) protein kinase activity (p=1.31e-2)	see Sheet M
			transient	2	7	118	see Sheet B
		down	monotonic	1	1	17	see Sheet C	ribosome biogenesis (p=6.31e-8) transcription, DNA-templated (p=3.69e-6) rRNA processing (p=2.88e-5) pseudouridine synthesis (p=6.99e-5) methylation (p=6.37e-4)	see Sheet N
			transient	1	17	202	see Sheet D
mid stage response (MSR)	18 min - 60 min	up	monotonic	4	24	304	see Sheet E	mitochondrial pyruvate transport (p=0.0) glutamine biosynthetic process (p=3e-5) lipid metabolic process (p=5.21e-5) amine metabolic process (p=7.5e-5) proteolysis (p=9.58e-3)	see Sheet O
			transient	3	7	110	see Sheet F
		down	monotonic	4	44	552	see Sheet G	purine nucleotide biosynthetic process (p=5.14e-5) fatty acid beta-oxidation (p=4.86e-4) pseudouridine synthesis (8.74e-4) malate dehydrogenase (decarboxylating) (NAD+) activity (p=1.61e-3) fatty acid biosynthetic process (p=1.87e-3)	see Sheet P
			transient	4	15	237	see Sheet H
late stage response (LSR)	1 h - 8 h	up	monotonic	3	12	177	see Sheet I	DNA replication (p=8.56e-7) microtubule cytoskeleton organization (p=1.09e-4) NADP binding (p=3.54e-3) lipid metabolic process (p=1.76e-2) nucleotide binding (p=2.44e-2)	see Sheet Q
			transient	2	8	139	see Sheet J
		down	monotonic	3	47	489	see Sheet K	photosynthesis (p=7.74e-31) protein folding (p=1.04e-13) fructose-bisphosphate aldolase activity (p=8.36e-6) cell redox homeostasis (p=4.94e-5) fatty acid biosynthetic process (p=7.51e-3)	see Sheet R
			transient	2	5	95	see Sheet L

## Sheet: Sheet A
wave time stamp	co-regulated module	transcript ID	functional annotation		wave time stamp	co-regulated module	transcript ID	functional annotation
12min	39; 196	Cre06.g281650.t1.2	Function unknown		18min	119; 161	Cre03.g177450.t1.1	Function unknown
12min	85; 124	Cre01.g008300.t1.1	Function unknown		18min	119; 161	Cre07.g315050.t2.1	gamma-glutamyl hydrolase 1
12min	124; 196	Cre01.g011600.t1.2	acyl-CoA binding protein 4		18min	119; 161	Cre04.g216550.t1.2	Function unknown
12min	39; 196	Cre03.g177711.t1.1	Function unknown		18min	86; 96	Cre09.g392208.t1.1	Function unknown
12min	124; 196	Cre02.g095145.t1.1	Function unknown		18min	86; 107	Cre17.g714200.t1.1	high affinity K+ transporter 5
12min	124; 196	Cre02.g114500.t1.2	Haloacid dehalogenase-like hydrolase (HAD) superfamily protein		18min	119; 187	Cre02.g112500.t1.1	Protein kinase family protein with ARM repeat domain
12min	124; 196	Cre02.g098550.t1.1	PAS domain-containing protein tyrosine kinase family protein		18min	86; 107	Cre13.g574350.t1.2	Protein kinase superfamily protein with octicosapeptide/Phox/Bem1p domain
12min	124; 196	Cre16.g674065.t1.1	ataurora3		18min	22; 107	Cre01.g029700.t1.2	Function unknown
12min	124; 196	Cre17.g734596.t1.1	Function unknown		18min	30; 107	Cre03.g157725.t1.1	Function unknown
12min	124; 196	Cre09.g403550.t2.1	2-oxoglutarate (2OG) and Fe(II)-dependent oxygenase superfamily protein		18min	41; 107	Cre16.g663350.t1.2	CLP protease regulatory subunit X
12min	124; 196	Cre01.g007500.t2.1	Function unknown		18min	60; 96	Cre18.g749397.t1.1	Function unknown
12min	124; 196	Cre03.g206250.t1.1	Function unknown		18min	89; 119	Cre16.g653934.t1.1	Function unknown
12min	124; 196	Cre11.g467611.t1.1	Function unknown		18min	60; 187	Cre01.g040150.t1.2	with no lysine (K) kinase 10
12min	124; 196	Cre06.g255700.t1.1	Function unknown		18min	119; 187	Cre06.g278163.t1.1	HOPW1-1-interacting 1
12min	124; 196	Cre03.g182700.t1.1	CONSTANS-like 1		18min	86; 150	Cre10.g442800.t1.1	Xanthine/uracil permease family protein
12min	124; 196	Cre02.g085150.t2.1	squamosa promoter binding protein-like 7		18min	161; 187	Cre17.g714450.t1.2	high affinity K+ transporter 5
12min	6; 196	Cre07.g312850.t1.2	Protein of unknown function (DUF679)		18min	60; 103	Cre01.g009400.t1.2	Function unknown
12min	121; 196	Cre16.g648300.t1.2	phosphate transporter 4;5		18min	119; 187	Cre13.g582800.t1.2	Function unknown
12min	55; 196	Cre10.g422900.t1.1	ACT-like protein tyrosine kinase family protein		18min	60; 86	Cre09.g414900.t1.1	exostosin family protein
12min	124; 196	Cre06.g303050.t1.2	cytochrome B5 isoform D		18min	86; 107	Cre13.g588501.t1.1	Function unknown
12min	30; 124	Cre07.g332275.t1.1	Function unknown		18min	60; 187	Cre01.g007400.t1.1	Function unknown
12min	124; 196	Cre02.g116650.t1.2	ubiquitin-associated (UBA)/TS-N domain-containing protein		18min	86; 96	Cre09.g393250.t1.1	Sodium Bile acid symporter family
12min	5; 124	Cre09.g388650.t1.1	Adenylate/guanylate cyclase		18min	30; 119	Cre09.g389050.t1.1	Molybdopterin cofactor sulfurase family protein
12min	39; 196	Cre12.g530876.t1.1	Function unknown		18min	119; 187	Cre17.g746897.t2.1	Function unknown
12min	107; 196	Cre01.g034250.t1.1	Function unknown		18min	60; 86	Cre02.g145628.t1.2	Function unknown
12min	6; 124	Cre12.g507750.t2.1	Integrin-linked protein kinase family		18min	119; 161	Cre03.g187350.t1.1	gamma-tubulin complex protein 2
12min	124; 196	Cre12.g527250.t1.2	Function unknown		18min	60; 86	Cre12.g504350.t1.2	alpha/beta-Hydrolases superfamily protein
12min	124; 196	Cre01.g008350.t1.1	Function unknown		18min	60; 143	Cre12.g551700.t1.2	Function unknown
12min	60; 124	Cre07.g331450.t1.1	Function unknown		18min	60; 86	Cre05.g243354.t1.2	Function unknown
12min	3; 124	Cre07.g349119.t1.1	Function unknown		18min	86; 107	Cre16.g649466.t1.1	cation exchanger 2
12min	124; 196	Cre01.g035450.t1.2	Bax inhibitor-1 family protein		18min	73; 107	Cre06.g308200.t1.1	Function unknown
12min	119; 124	Cre12.g531000.t2.1	ammonium transporter 1;1		18min	86; 150	Cre01.g012700.t1.2	gated outwardly-rectifying K+ channel
12min	4; 196	Cre01.g034900.t1.2	calcium-dependent protein kinase 20		18min	31; 107	Cre13.g563950.t1.2	Function unknown
12min	119; 124	Cre13.g569850.t1.2	ammonium transporter 1;2		18min	119; 187	Cre02.g073600.t1.1	Function unknown
12min	124; 196	Cre09.g396809.t1.1	Function unknown		18min	119; 187	Cre12.g534400.t1.1	Function unknown
					18min	60; 103	Cre12.g560800.t1.2	peptidase M20/M25/M40 family protein
					18min	60; 187	Cre02.g095111.t1.1	vacuolar sorting receptor 4
					18min	86; 107	Cre16.g663850.t1.1	starch synthase 4
					18min	60; 89	Cre10.g466700.t1.1	2-oxoglutarate (2OG) and Fe(II)-dependent oxygenase superfamily protein
					18min	73; 107	Cre02.g093500.t1.2	Patched family protein
					18min	60; 86	Cre01.g012850.t1.2	gated outwardly-rectifying K+ channel
					18min	6; 60	Cre12.g537400.t1.1	ataurora3
					18min	86; 107	Cre14.g629920.t1.1	ammonium transporter 1;1
					18min	86; 107	Cre06.g278111.t1.1	potassium transport 2/3
					18min	119; 161	Cre10.g453807.t2.1	Peptidase S41 family protein
					18min	86; 143	Cre01.g034325.t1.1	Function unknown
					18min	30; 107	Cre03.g149400.t1.1	RWP-RK domain-containing protein
					18min	86; 107	Cre08.g378150.t1.1	glucose-6-phosphate dehydrogenase 2
					18min	119; 161	Cre07.g328800.t1.1	Protein expressed during nitrogen-starved gametogenesis
					18min	31; 107	Cre12.g540351.t1.1	Function unknown
					18min	86; 107	Cre12.g556750.t1.1	NAD(P)-binding Rossmann-fold superfamily protein
					18min	30; 107	Cre05.g230650.t1.1	Function unknown
					18min	73; 119	Cre04.g221200.t1.1	Homeodomain-like/winged-helix DNA-binding family protein
					18min	60; 96	Cre03.g176930.t1.1	HVA22 homologue D
					18min	86; 187	Cre06.g257200.t1.1	Function unknown
					18min	119; 187	Cre09.g400750.t1.2	ammonium transporter 1;5
					18min	85; 107	Cre10.g457850.t1.2	Function unknown
					18min	107; 196	Cre01.g034250.t1.1	Function unknown
					18min	60; 150	Cre16.g677100.t1.1	Function unknown
					18min	107; 143	Cre12.g537371.t1.2	Function unknown
					18min	85; 107	Cre06.g267800.t1.1	manganese tracking factor for mitochondrial SOD2
					18min	103; 187	Cre01.g000650.t1.1	Copper amine oxidase family protein
					18min	60; 124	Cre07.g331450.t1.1	Function unknown
					18min	60; 187	Cre08.g358600.t1.1	Function unknown
					18min	119; 187	Cre09.g410750.t1.2	nitrite reductase 1
					18min	161; 187	Cre01.g030350.t1.1	Chaperonin-like RbcX protein
					18min	39; 187	Cre07.g312950.t1.1	Function unknown
					18min	11; 107	Cre11.g476000.t1.2	Function unknown
					18min	119; 124	Cre12.g531000.t2.1	ammonium transporter 1;1
					18min	30; 107	Cre10.g426950.t1.2	cytochrome P450, family 707, subfamily A, polypeptide 3
					18min	119; 187	Cre06.g278271.t1.1	Function unknown
					18min	103; 119	Cre14.g623650.t1.2	elicitor-activated gene 3-1
					18min	119; 124	Cre13.g569850.t1.2	ammonium transporter 1;2
					18min	25; 107	Cre17.g742250.t1.1	Protein kinase superfamily protein

## Sheet: Sheet B
wave time stamp	co-regulated module	transcript ID	functional annotation		wave time stamp	co-regulated module	transcript ID	functional annotation
12min	26; 176	Cre09.g414100.t1.2	Function unknown		18min	2; 26	Cre03.g162601.t1.1	phosphatidylglycerolphosphate synthase 1
12min	38; 176	Cre02.g141550.t1.2	ATP-dependent protease La (LON) domain protein		18min	2; 8	Cre02.g095097.t1.1	FKBP-like peptidyl-prolyl cis-trans isomerase family protein
12min	138; 206	Cre24.g755847.t1.1	metallo-beta-lactamase family protein		18min	183; 206	Cre02.g087700.t1.2	stromal ascorbate peroxidase
12min	176; 206	Cre13.g568400.t1.2	FTSH protease 4		18min	138; 183	Cre17.g733678.t1.2	Function unknown
12min	190; 195	Cre12.g485418.t1.1	Function unknown		18min	138; 183	Cre01.g033150.t1.2	Domain of unknown function (DUF220)
12min	121; 195	Cre02.g099400.t1.1	exostosin family protein		18min	121; 138	Cre03.g175700.t1.2	plastid transcriptionally active 17
12min	114; 195	Cre03.g155001.t1.1	isoamylase 1		18min	138; 183	Cre03.g193700.t1.1	alpha/beta-Hydrolases superfamily protein
12min	176; 206	Cre04.g223300.t1.2	Mitochondrial substrate carrier family protein		18min	2; 76	Cre09.g386167.t1.1	Function unknown
12min	192; 206	Cre03.g151600.t1.2	Function unknown		18min	2; 21	Cre03.g197650.t1.2	Plastid-lipid associated protein PAP / fibrillin family protein
12min	192; 206	Cre08.g360950.t1.1	Function unknown		18min	138; 206	Cre08.g378650.t1.2	Function unknown
12min	2; 176	Cre17.g721500.t1.2	UDP-Glycosyltransferase superfamily protein		18min	138; 183	Cre07.g333150.t1.2	Function unknown
12min	121; 195	Cre02.g080800.t1.2	Function unknown		18min	138; 183	Cre12.g548900.t1.1	Pleckstrin homology (PH) domain superfamily protein
12min	190; 195	Cre09.g394510.t1.1	Carbohydrate-binding-like fold		18min	2; 176	Cre16.g683931.t1.1	Function unknown
12min	190; 192	Cre02.g106300.t1.2	Protein of unknown function (DUF1682)		18min	2; 176	Cre06.g281600.t1.2	Low-CO2-inducible protein, septin-like
12min	190; 195	Cre17.g707150.t1.1	Function unknown		18min	138; 206	Cre09.g389356.t1.1	permease, cytosine/purines, uracil, thiamine, allantoin family protein
12min	190; 195	Cre16.g687450.t1.2	K+ efflux antiporter 3		18min	138; 206	Cre24.g755847.t1.1	metallo-beta-lactamase family protein
12min	3; 176	Cre10.g466500.t1.2	Lactoylglutathione lyase / glyoxalase I family protein		18min	2; 176	Cre17.g721500.t1.2	UDP-Glycosyltransferase superfamily protein
12min	190; 192	Cre12.g534800.t1.1	glycine decarboxylase P-protein 2		18min	51; 183	Cre08.g370850.t1.1	RUB1 conjugating enzyme 1
12min	138; 206	Cre08.g378650.t1.2	Function unknown		18min	138; 183	Cre13.g569600.t1.2	Function unknown
12min	3; 195	Cre04.g228800.t1.1	ataurora1		18min	2; 195	Cre01.g007050.t1.2	Predicted protein
12min	190; 192	Cre10.g448950.t1.1	DNAse I-like superfamily protein		18min	114; 183	Cre09.g388986.t1.1	D111/G-patch domain-containing protein
12min	190; 195	Cre18.g748547.t1.1	Function unknown		18min	51; 183	Cre06.g280350.t1.2	Transducin/WD40 repeat-like superfamily protein
12min	114; 195	Cre12.g504900.t1.1	Function unknown		18min	2; 176	Cre01.g024500.t1.1	Function unknown
12min	190; 195	Cre09.g415600.t2.1	Carbohydrate-binding-like fold		18min	138; 183	Cre16.g651050.t1.2	Cytochrome c
12min	114; 195	Cre01.g008100.t1.2	CCCH-type zinc finger protein with ARM repeat domain		18min	138; 206	Cre06.g293051.t1.1	ammonium transporter 1;1
12min	3; 176	Cre12.g505400.t1.2	Function unknown		18min	110; 183	Cre09.g394658.t1.1	NAD(P)-linked oxidoreductase superfamily protein
12min	48; 176	Cre17.g735950.t1.2	transthyretin-like protein		18min	2; 50	Cre12.g487500.t1.1	non-yellowing 1
12min	2; 176	Cre16.g683931.t1.1	Function unknown		18min	2; 176	Cre12.g540250.t1.2	Selenoprotein W1
12min	2; 176	Cre06.g281600.t1.2	Low-CO2-inducible protein, septin-like		18min	138; 183	Cre19.g750847.t3.1	SPFH/Band 7/PHB domain-containing membrane-associated protein family
12min	138; 206	Cre09.g389356.t1.1	permease, cytosine/purines, uracil, thiamine, allantoin family protein		18min	138; 195	Cre12.g541211.t1.1	Function unknown
12min	195; 206	Cre12.g541200.t1.2	Function unknown		18min	138; 183	Cre12.g512950.t1.2	Chromate ion transporter
12min	77; 176	Cre03.g144084.t1.1	RHOMBOID-like 2		18min	183; 206	Cre14.g617450.t1.2	HSP20-like chaperones superfamily protein
12min	192; 206	Cre16.g654400.t1.1	Function unknown		18min	51; 183	Cre12.g510100.t1.1	Peptidase family C54 protein
12min	114; 195	Cre09.g413300.t1.2	Function unknown		18min	13; 183	Cre16.g676350.t1.1	Cam interacting protein 111
12min	190; 195	Cre13.g589100.t1.2	Function unknown		18min	138; 206	Cre16.g681750.t2.1	autoinhibited Ca2+ -ATPase, isoform 8
12min	2; 195	Cre01.g007050.t1.2	Predicted protein		18min	2; 176	Cre05.g237050.t1.1	Protein of unknown function (DUF1230)
12min	114; 176	Cre01.g018850.t1.2	DNAse I-like superfamily protein		18min	2; 3	Cre16.g649700.t1.1	plastid transcriptionally active 14
12min	114; 195	Cre15.g639550.t2.1	Function unknown		18min	2; 176	Cre08.g359133.t1.1	Function unknown
12min	4; 176	Cre03.g197750.t1.2	glutathione peroxidase 1		18min	138; 183	Cre02.g089237.t1.1	proteolysis 6
12min	138; 206	Cre06.g293051.t1.1	ammonium transporter 1;1		18min	138; 183	Cre02.g102900.t1.1	ACT-like protein tyrosine kinase family protein
12min	2; 176	Cre12.g540250.t1.2	Selenoprotein W1		18min	183; 195	Cre06.g292000.t1.1	ENTH/VHS/GAT family protein
12min	183; 206	Cre02.g087700.t1.2	stromal ascorbate peroxidase		18min	2; 50	Cre08.g374100.t2.1	Function unknown
12min	3; 176	Cre02.g099750.t1.1	Protein kinase superfamily protein with octicosapeptide/Phox/Bem1p domain		18min	138; 183	Cre09.g400150.t1.1	acyl-CoA binding protein 5
12min	190; 195	Cre17.g716650.t1.2	Function unknown		18min	138; 183	Cre08.g358532.t1.1	GATA transcription factor 9
12min	176; 206	Cre14.g634100.t1.1	Function unknown		18min	2; 38	Cre14.g623700.t1.1	Function unknown
12min	138; 195	Cre12.g541211.t1.1	Function unknown		18min	51; 183	Cre12.g550600.t1.1	Peroxisomal membrane 22 kDa (Mpv17/PMP22) family protein
12min	192; 206	Cre16.g691800.t1.1	Function unknown		18min	138; 183	Cre09.g387801.t1.1	SPla/RYanodine receptor (SPRY) domain-containing protein
12min	114; 195	Cre07.g355150.t1.1	zinc transporter 5 precursor		18min	2; 5	Cre06.g278160.t1.1	CAP (Cysteine-rich secretory proteins, Antigen 5, and Pathogenesis-related 1 protein) superfamily protein
12min	183; 206	Cre14.g617450.t1.2	HSP20-like chaperones superfamily protein		18min	110; 138	Cre16.g683483.t1.1	DNA nucleotide excision repair protein
12min	2; 176	Cre01.g024500.t1.1	Function unknown		18min	2; 74	Cre09.g417350.t1.1	Function unknown
12min	190; 192	Cre01.g038950.t1.2	selenoprotein family protein		18min	2; 14	Cre01.g029350.t1.2	Function unknown
12min	2; 176	Cre05.g237050.t1.1	Protein of unknown function (DUF1230)		18min	2; 176	Cre02.g097800.t1.1	multidrug resistance-associated protein 2
12min	190; 195	Cre12.g489900.t1.1	Adenylate/guanylate cyclase		18min	138; 183	Cre08.g363300.t1.2	Function unknown
12min	192; 206	Cre16.g669525.t1.1	non-intrinsic ABC protein 8
12min	176; 206	Cre06.g269950.t1.2	ATPase, AAA-type, CDC48 protein
12min	2; 176	Cre08.g359133.t1.1	Function unknown
12min	176; 206	Cre05.g238311.t1.1	Function unknown
12min	48; 176	Cre06.g306200.t1.1	Function unknown
12min	3; 176	Cre03.g145267.t1.1	Function unknown
12min	190; 192	Cre06.g307500.t1.1	Low-CO2 inducible protein
12min	190; 195	Cre16.g648451.t1.1	Function unknown
12min	190; 192	Cre12.g542300.t1.2	P-loop containing nucleoside triphosphate hydrolases superfamily protein
12min	138; 206	Cre16.g681750.t2.1	autoinhibited Ca2+ -ATPase, isoform 8
12min	21; 206	Cre10.g433700.t2.1	Function unknown
12min	183; 195	Cre06.g292000.t1.1	ENTH/VHS/GAT family protein
12min	13; 206	Cre14.g617400.t1.2	HSP20-like chaperones superfamily protein
12min	114; 195	Cre04.g223350.t1.1	Function unknown
12min	190; 195	Cre01.g008550.t1.1	Protein kinase superfamily protein
12min	6; 176	Cre01.g044550.t1.2	Function unknown
12min	190; 192	Cre06.g295400.t1.2	Mitochondrial substrate carrier family protein
12min	190; 195	Cre08.g382850.t1.2	LYR family of Fe/S cluster biogenesis protein
12min	30; 176	Cre03.g180600.t1.1	Function unknown
12min	192; 206	Cre02.g118550.t1.2	Function unknown
12min	114; 195	Cre17.g720900.t1.1	Function unknown
12min	176; 206	Cre06.g289500.t1.2	Function unknown
12min	190; 192	Cre06.g304850.t1.1	Protein of unknown function (DUF544)
12min	6; 176	Cre06.g288800.t1.2	Haloacid dehalogenase-like hydrolase (HAD) superfamily protein
12min	190; 195	Cre14.g621200.t1.1	Function unknown
12min	21; 206	Cre03.g172200.t1.1	Transducin/WD40 repeat-like superfamily protein
12min	192; 206	Cre03.g151650.t1.1	S-adenosyl-L-methionine-dependent methyltransferases superfamily protein
12min	2; 176	Cre02.g097800.t1.1	multidrug resistance-associated protein 2
12min	190; 195	Cre01.g053850.t1.2	Transducin/WD40 repeat-like superfamily protein
12min	176; 206	Cre05.g248450.t1.2	beta carbonic anhydrase 6

## Sheet: Sheet C
wave time stamp	co-regulated module	transcript ID	functional annotation
18min	71; 126	Cre07.g351750.t1.2	rRNA processing protein-related
18min	126; 157	Cre03.g172950.t1.2	homologue of NAP57
18min	71; 126	Cre09.g416800.t1.2	Function unknown
18min	126; 157	Cre10.g428750.t1.1	RNA binding;RNA binding
18min	126; 140	Cre16.g690500.t1.2	Ribosomal protein L7Ae/L30e/S12e/Gadd45 family protein
18min	126; 157	Cre12.g502300.t1.2	Function unknown
18min	126; 140	Cre03.g152950.t1.1	Pseudouridine synthase family protein
18min	126; 157	Cre02.g077300.t1.2	fibrillarin 2
18min	126; 157	Cre13.g562450.t1.2	ARM repeat superfamily protein
18min	126; 157	Cre16.g694202.t1.1	ubiquitin-specific protease 17
18min	126; 157	Cre01.g048950.t1.2	uridine 5\'-monophosphate synthase / UMP synthase (PYRE-F) (UMPS)
18min	126; 157	Cre01.g020950.t1.2	ribosome biogenesis regulatory protein (RRS1) family protein
18min	126; 157	Cre10.g441400.t1.2	NOP56-like pre RNA processing ribonucleoprotein
18min	126; 157	Cre09.g392350.t2.1	glycine-rich RNA-binding protein 2
18min	126; 157	Cre12.g483700.t1.2	organellar single-stranded DNA binding protein 3
18min	126; 157	Cre06.g275100.t1.2	nucleolin like 2
18min	71; 126	Cre01.g044400.t1.2	Function unknown

## Sheet: Sheet D
wave time stamp	co-regulated module	transcript ID	functional annotation
18min	177; 213	Cre02.g147050.t1.2	Function unknown
18min	68; 115	Cre06.g304600.t1.2	Rhodanese/Cell cycle control phosphatase superfamily protein
18min	152; 165	Cre10.g466450.t1.1	chloroplast RNA-binding protein 29
18min	106; 118	Cre06.g302650.t1.2	FtsJ-like methyltransferase family protein
18min	83; 145	Cre09.g394550.t1.2	Phosphoribosyltransferase family protein
18min	11; 64	Cre03.g144947.t1.1	CCCH-type zinc finger protein with ARM repeat domain
18min	56; 64	Cre03.g159500.t5.1	Pyridoxal-dependent decarboxylase family protein
18min	83; 213	Cre04.g220200.t3.1	K+ efflux antiporter 2
18min	56; 123	Cre11.g467740.t1.1	S-adenosyl-L-methionine-dependent methyltransferases superfamily protein
18min	177; 213	Cre09.g400627.t1.1	Polyketide cyclase / dehydrase and lipid transport protein
18min	118; 180	Cre13.g563850.t1.1	proteinaceous RNase P 3
18min	55; 64	Cre12.g499352.t1.1	Function unknown
18min	128; 152	Cre16.g685200.t1.1	nucleotide binding;nucleic acid binding;RNA binding
18min	160; 177	Cre01.g049400.t1.2	HIT-type Zinc finger family protein
18min	177; 213	Cre02.g092150.t1.2	Protein kinase family protein with leucine-rich repeat domain
18min	83; 177	Cre12.g513701.t1.2	hydrolases, acting on acid anhydrides, in phosphorus-containing anhydrides;ATP-dependent helicases;nucleic acid binding;ATP binding;RNA binding;helicases
18min	108; 131	Cre07.g314900.t1.1	P-loop containing nucleoside triphosphate hydrolases superfamily protein
18min	22; 64	Cre10.g438850.t1.2	basic leucine-zipper 2
18min	61; 140	Cre12.g529600.t1.2	nuclear RNA polymerase A1
18min	106; 123	Cre12.g519700.t1.1	P-loop containing nucleoside triphosphate hydrolases superfamily protein
18min	131; 140	Cre09.g394399.t1.1	Sas10/U3 ribonucleoprotein (Utp) family protein
18min	128; 145	Cre17.g718650.t1.2	Transducin/WD40 repeat-like superfamily protein
18min	128; 194	Cre03.g156150.t1.1	DEA(D/H)-box RNA helicase family protein
18min	123; 165	Cre12.g540200.t1.2	DEA(D/H)-box RNA helicase family protein
18min	106; 165	Cre13.g566300.t1.2	methyltransferases
18min	108; 165	Cre06.g278175.t1.1	Transducin/WD40 repeat-like superfamily protein
18min	131; 180	Cre12.g502800.t1.2	Transducin/WD40 repeat-like superfamily protein
18min	83; 194	Cre04.g230536.t1.1	Function unknown
18min	64; 123	Cre14.g613200.t1.1	plastid transcriptionally active 17
18min	115; 118	Cre16.g658450.t1.2	GTP-binding family protein
18min	12; 64	Cre03.g157564.t1.2	Function unknown
18min	108; 180	Cre02.g117900.t1.1	RNA helicase, ATP-dependent, SK12/DOB1 protein
18min	128; 145	Cre07.g328000.t1.2	Function unknown
18min	56; 160	Cre02.g102400.t1.2	DNA-directed RNA polymerase, subunit M, archaeal
18min	83; 145	Cre14.g629550.t1.2	THUMP domain-containing protein
18min	128; 194	Cre12.g542800.t1.2	nuclear RNA polymerase C2
18min	118; 165	Cre03.g149500.t1.1	zinc finger (MYND type) family protein / programmed cell death 2 C-terminal domain-containing protein
18min	106; 153	Cre13.g573000.t1.2	SET domain-containing protein
18min	131; 140	Cre17.g734628.t1.1	zinc finger (C2H2 type) family protein
18min	64; 106	Cre14.g625650.t1.2	Function unknown
18min	61; 108	Cre16.g649600.t1.2	pumilio 23
18min	83; 194	Cre16.g661550.t1.2	Haloacid dehalogenase-like hydrolase (HAD) superfamily protein
18min	68; 108	Cre12.g505200.t1.2	DEA(D/H)-box RNA helicase family protein
18min	56; 188	Cre09.g395600.t1.1	GTP1/OBG family protein
18min	61; 108	Cre16.g649400.t1.2	S-adenosyl-L-methionine-dependent methyltransferases superfamily protein
18min	152; 160	Cre03.g200543.t1.1	Mitochondrial substrate carrier family protein
18min	56; 64	Cre03.g163900.t1.1	Protein of unknown function (DUF506)
18min	46; 177	Cre03.g194150.t1.1	Fcf2 pre-rRNA processing protein
18min	106; 118	Cre15.g636896.t1.1	Aldolase-type TIM barrel family protein
18min	10; 64	Cre01.g027450.t1.2	Thioredoxin superfamily protein
18min	128; 145	Cre10.g442250.t1.2	ARM repeat superfamily protein
18min	61; 115	Cre13.g606850.t1.2	Transducin family protein / WD-40 repeat family protein
18min	68; 204	Cre01.g042900.t1.2	Ribosomal RNA adenine dimethylase family protein
18min	177; 199	Cre05.g232002.t2.1	acyl-CoA oxidase 2
18min	123; 160	Cre13.g602300.t1.2	S-adenosyl-L-methionine-dependent methyltransferases superfamily protein
18min	128; 194	Cre16.g673700.t1.2	Function unknown
18min	118; 165	Cre02.g109050.t1.2	Function unknown
18min	56; 166	Cre01.g001400.t1.1	metalloendopeptidases;zinc ion binding
18min	10; 177	Cre14.g624201.t1.1	chloroplastic drought-induced stress protein of 32 kD
18min	61; 108	Cre10.g430450.t1.2	formyltetrahydrofolate deformylase, putative
18min	152; 160	Cre07.g349300.t1.2	P-loop containing nucleoside triphosphate hydrolases superfamily protein
18min	22; 123	Cre03.g149150.t1.2	Function unknown
18min	128; 145	Cre16.g680944.t1.1	P-loop containing nucleoside triphosphate hydrolases superfamily protein
18min	56; 115	Cre09.g386733.t1.1	Function unknown
18min	160; 177	Cre09.g400590.t1.1	Function unknown
18min	128; 145	Cre12.g529500.t1.2	FtsJ-like methyltransferase family protein
18min	160; 177	Cre07.g335900.t1.2	carboxypeptidase D, putative
18min	145; 213	Cre13.g574600.t1.2	Function unknown
18min	61; 108	Cre02.g093950.t1.2	Amino acid kinase family protein
18min	115; 118	Cre03.g198236.t1.1	Function unknown
18min	131; 180	Cre12.g549700.t1.2	RNA-binding KH domain-containing protein
18min	115; 177	Cre09.g401663.t1.1	Function unknown
18min	61; 165	Cre13.g589167.t1.2	Function unknown
18min	56; 123	Cre07.g332800.t1.2	Function unknown
18min	68; 137	Cre09.g415750.t1.2	General substrate transporter, major facilitator superfamily
18min	160; 177	Cre12.g561500.t1.2	Function unknown
18min	108; 131	Cre09.g388500.t1.2	Function unknown
18min	52; 106	Cre03.g175000.t1.2	3\'-5\'-exoribonuclease family protein
18min	160; 177	Cre01.g016400.t1.1	Function unknown
18min	68; 160	Cre04.g217947.t1.1	Function unknown
18min	131; 180	Cre02.g095071.t1.1	Polynucleotidyl transferase, ribonuclease H-like superfamily protein
18min	18; 123	Cre01.g024100.t1.1	Function unknown
18min	22; 56	Cre07.g322800.t1.2	Function unknown
18min	22; 64	Cre08.g377850.t1.2	Function unknown
18min	152; 165	Cre03.g197000.t1.2	Ribosomal RNA processing Brix domain protein
18min	123; 160	Cre02.g086200.t1.2	Function unknown
18min	123; 153	Cre01.g043000.t1.1	Radical SAM superfamily protein
18min	68; 194	Cre08.g368500.t1.2	RNA-binding (RRM/RBD/RNP motifs) family protein
18min	188; 194	Cre01.g041400.t1.1	Function unknown
18min	22; 64	Cre10.g424550.t1.1	Function unknown
18min	46; 68	Cre08.g358570.t1.1	Mitochondrial substrate carrier family protein
18min	131; 180	Cre06.g257950.t1.2	aspartate aminotransferase 1
18min	83; 213	Cre03.g180000.t1.2	Function unknown
18min	71; 106	Cre12.g529800.t2.1	RNI-like superfamily protein
18min	145; 160	Cre02.g086050.t1.1	Pseudouridine synthase family protein
18min	64; 84	Cre01.g039750.t1.2	peptide deformylase 1B
18min	128; 145	Cre07.g348250.t1.2	Function unknown
18min	83; 194	Cre17.g727650.t1.1	ABC transporter of the mitochondrion 3
18min	106; 153	Cre12.g560250.t1.2	Protein of unknown function, DUF647
18min	56; 188	Cre07.g319900.t1.1	PNAS-3 related
18min	106; 123	Cre17.g722250.t1.1	Function unknown
18min	10; 160	Cre09.g406400.t1.1	heavy metal atpase 5
18min	22; 64	Cre01.g032650.t2.1	Aldolase superfamily protein
18min	68; 194	Cre12.g488050.t1.2	cell wall invertase 4
18min	32; 64	Cre36.g759747.t1.1	Function unknown
18min	106; 115	Cre12.g490850.t1.1	ARM repeat superfamily protein
18min	83; 145	Cre02.g086750.t1.1	DNA-directed RNA polymerases
18min	128; 194	Cre17.g727700.t1.1	DEAD box RNA helicase (RH3)
18min	131; 140	Cre06.g261700.t1.2	Ribosomal protein L10 family protein
18min	10; 160	Cre16.g677382.t2.1	myb domain protein r1
18min	61; 152	Cre07.g347850.t1.1	Function unknown
18min	128; 194	Cre07.g347750.t1.1	Function unknown
18min	106; 188	Cre01.g054000.t1.2	D111/G-patch domain-containing protein
18min	64; 71	Cre06.g309450.t1.2	carboxypeptidase D, putative
18min	22; 160	Cre06.g301000.t1.2	protein tyrosine kinase family protein
18min	68; 194	Cre02.g118300.t1.2	DEAD box RNA helicase (PRH75)
18min	83; 160	Cre03.g192600.t1.1	Thymidine kinase
18min	152; 165	Cre12.g526850.t1.2	P-loop containing nucleoside triphosphate hydrolases superfamily protein
18min	83; 145	Cre03.g164600.t1.2	H(+)-ATPase 9
18min	123; 160	Cre09.g390726.t1.1	Function unknown
18min	123; 188	Cre03.g173000.t1.1	Function unknown
18min	108; 180	Cre12.g512550.t1.2	Trm112p-like protein
18min	68; 108	Cre02.g092100.t1.2	Function unknown
18min	83; 194	Cre05.g245800.t1.2	Function unknown
18min	128; 145	Cre04.g218300.t1.2	Function unknown
18min	68; 165	Cre02.g088700.t1.2	Function unknown
18min	68; 108	Cre04.g217933.t1.1	Function unknown
18min	22; 123	Cre16.g690767.t1.1	Function unknown
18min	108; 213	Cre11.g480060.t1.2	Polynucleotidyl transferase, ribonuclease H-like superfamily protein
18min	61; 115	Cre01.g015650.t1.2	Function unknown
18min	131; 204	Cre01.g028450.t1.2	Radical SAM superfamily protein
18min	106; 123	Cre06.g278147.t1.1	Function unknown
18min	131; 140	Cre12.g539100.t1.1	DEA(D/H)-box RNA helicase family protein
18min	160; 177	Cre10.g435650.t1.1	Major facilitator superfamily protein
18min	22; 160	Cre09.g393802.t1.1	Function unknown
18min	68; 194	Cre01.g036600.t1.2	small RNA degrading nuclease 3
18min	118; 165	Cre19.g751197.t1.1	ARM repeat superfamily protein
18min	68; 152	Cre12.g558400.t1.1	Function unknown
18min	83; 145	Cre10.g443050.t1.2	2-oxoglutarate (2OG) and Fe(II)-dependent oxygenase superfamily protein
18min	61; 108	Cre12.g508200.t1.2	RNA-binding KH domain-containing protein
18min	83; 145	Cre02.g081176.t1.2	Function unknown
18min	106; 123	Cre05.g239400.t1.1	Function unknown
18min	123; 152	Cre01.g036700.t1.2	NPK1-related protein kinase 2
18min	22; 64	Cre07.g348450.t1.1	calcium-dependent protein kinase 24
18min	128; 145	Cre10.g441450.t1.2	KRR1 family protein
18min	131; 137	Cre18.g748397.t1.1	Function unknown
18min	118; 188	Cre10.g420000.t1.1	Function unknown
18min	108; 118	Cre12.g499000.t1.2	Function unknown
18min	131; 140	Cre07.g325712.t1.1	Ribosomal protein L24e family protein
18min	106; 188	Cre09.g408500.t1.1	diphthamide synthesis DPH2 family protein
18min	83; 213	Cre03.g165750.t1.1	nuclear RNA polymerase C1
18min	180; 194	Cre03.g202113.t1.1	purin 7
18min	22; 123	Cre11.g467541.t1.1	Function unknown
18min	118; 165	Cre04.g215350.t1.1	Transducin/WD40 repeat-like superfamily protein
18min	46; 56	Cre06.g255050.t2.1	XB3 ortholog 5 in Arabidopsis thaliana
18min	152; 165	Cre09.g395880.t1.1	Function unknown
18min	118; 165	Cre02.g090400.t1.2	Function unknown
18min	12; 64	Cre12.g494400.t1.2	nucleotide binding protein 35
18min	83; 213	Cre07.g347400.t1.2	D111/G-patch domain-containing protein
18min	152; 177	Cre10.g467100.t1.1	nuclear assembly factor 1
18min	152; 177	Cre07.g315400.t1.1	P-loop containing nucleoside triphosphate hydrolases superfamily protein
18min	10; 64	Cre06.g271900.t2.1	Function unknown
18min	106; 188	Cre05.g238364.t1.1	Function unknown
18min	46; 56	Cre03.g159500.t4.1	Ornithine decarboxylase 1
18min	61; 68	Cre03.g175650.t1.1	Function unknown
18min	40; 64	Cre01.g006100.t1.2	Function unknown
18min	10; 64	Cre12.g533100.t1.1	Function unknown
18min	106; 180	Cre02.g116500.t1.1	serine carboxypeptidase-like 50
18min	152; 177	Cre02.g103050.t1.2	Function unknown
18min	106; 123	Cre01.g049600.t1.2	ATP synthase protein I -related
18min	160; 177	Cre03.g190850.t1.2	ATP-dependent caseinolytic (Clp) protease/crotonase family protein
18min	108; 180	Cre17.g700650.t1.2	Function unknown
18min	115; 118	Cre03.g166650.t1.1	DEA(D/H)-box RNA helicase family protein
18min	123; 160	Cre03.g179750.t1.2	Function unknown
18min	83; 213	Cre03.g159100.t1.2	Function unknown
18min	123; 177	Cre17.g716400.t1.2	Zinc finger protein 622
18min	131; 140	Cre08.g378850.t1.2	Phosphoribosyltransferase family protein
18min	83; 160	Cre07.g340450.t1.1	Function unknown
18min	64; 111	Cre12.g556150.t1.2	CAAX amino terminal protease family protein
18min	165; 194	Cre13.g581900.t1.1	Function unknown
18min	56; 115	Cre13.g580900.t1.1	Serine/threonine-protein kinase Rio1
18min	118; 165	Cre08.g370601.t1.1	Function unknown
18min	115; 118	Cre16.g659150.t1.1	RNA-binding (RRM/RBD/RNP motifs) family protein
18min	56; 123	Cre01.g019200.t1.1	Function unknown
18min	46; 56	Cre06.g278119.t1.1	Function unknown
18min	108; 131	Cre10.g454100.t1.2	Ribosomal RNA processing Brix domain protein
18min	177; 213	Cre12.g484350.t1.1	homolog of yeast sucrose nonfermenting 4
18min	118; 123	Cre10.g436650.t1.1	DEA(D/H)-box RNA helicase family protein
18min	83; 145	Cre03.g200850.t1.2	Function unknown
18min	152; 160	Cre14.g609551.t1.1	Function unknown
18min	106; 118	Cre03.g188200.t1.2	3\'-5\'-exoribonuclease family protein
18min	61; 115	Cre03.g205600.t1.2	Lojap-related protein
18min	83; 123	Cre06.g278209.t2.1	CAP (Cysteine-rich secretory proteins, Antigen 5, and Pathogenesis-related 1 protein) superfamily protein
18min	131; 140	Cre07.g314100.t1.2	Ribosomal protein L1p/L10e family
18min	177; 213	Cre17.g699100.t1.1	Patatin-like phospholipase family protein
18min	22; 64	Cre02.g097100.t1.2	zinc finger (C3HC4-type RING finger) family protein
18min	71; 106	Cre03.g172550.t1.2	arginine methyltransferase 11
18min	10; 56	Cre14.g619250.t1.2	Function unknown
18min	131; 140	Cre10.g433100.t1.2	GTP1/OBG family protein
18min	131; 180	Cre11.g480800.t1.2	PIN domain-like family protein
18min	118; 165	Cre06.g277050.t1.1	ARM repeat superfamily protein
18min	131; 140	Cre03.g192850.t1.2	Domain of unknown function (DUF1726) ;Putative ATPase (DUF699)

## Sheet: Sheet E
wave time stamp	co-regulated module	transcript ID	functional annotation		wave time stamp	co-regulated module	transcript ID	functional annotation		wave time stamp	co-regulated module	transcript ID	functional annotation		wave time stamp	co-regulated module	transcript ID	functional annotation
24min	48; 63	Cre05.g243550.t1.2	Function unknown		30min	73; 89	Cre10.g454450.t2.1	Protein phosphatase 2C family protein		45min	6; 85	Cre03.g200400.t1.2	Function unknown		60min	130; 148	Cre03.g170250.t1.1	Protein phosphatase 2C family protein
24min	86; 96	Cre09.g392208.t1.1	Function unknown		30min	39; 41	Cre10.g454450.t1.1	Protein phosphatase 2C family protein		45min	41; 209	Cre02.g095082.t1.1	nucleosome assembly protein 1;2		60min	130; 148	Cre09.g399551.t1.1	Function unknown
24min	39; 41	Cre10.g454450.t1.1	Protein phosphatase 2C family protein		30min	48; 89	Cre06.g279650.t1.1	Function unknown		45min	25; 85	Cre06.g278102.t1.1	Function unknown		60min	25; 155	Cre03.g149050.t1.1	Auxin-responsive family protein
24min	60; 96	Cre18.g749397.t1.1	Function unknown		30min	41; 48	Cre10.g434800.t1.1	stress-inducible protein, putative		45min	117; 209	Cre16.g676085.t1.1	Function unknown		60min	6; 155	Cre12.g527918.t1.2	Function unknown
24min	48; 176	Cre06.g306200.t1.1	Function unknown		30min	85; 100	Cre02.g112000.t1.1	Transmembrane amino acid transporter family protein		45min	85; 124	Cre01.g008300.t1.1	Function unknown		60min	82; 129	Cre12.g537900.t1.1	Function unknown
24min	48; 89	Cre06.g279650.t1.1	Function unknown		30min	86; 150	Cre01.g012700.t1.2	gated outwardly-rectifying K+ channel		45min	117; 143	Cre07.g347000.t1.1	Protein kinase superfamily protein with octicosapeptide/Phox/Bem1p domain		60min	82; 129	Cre16.g685650.t1.1	glutamate receptor 3.6
24min	41; 48	Cre10.g434800.t1.1	stress-inducible protein, putative		30min	100; 103	Cre10.g456400.t2.1	Dicarboxylate/amino acid cation sodium transporter		45min	85; 116	Cre13.g571300.t1.2	Function unknown		60min	91; 129	Cre06.g278265.t1.1	ataurora1
24min	39; 96	Cre16.g683595.t1.1	cation calcium exchanger 4		30min	100; 116	Cre09.g410100.t1.2	ER-type Ca2+-ATPase 1		45min	117; 209	Cre03.g144787.t1.1	Thioredoxin superfamily protein		60min	6; 155	Cre12.g543000.t1.1	Function unknown
24min	96; 103	Cre08.g358571.t1.1	Function unknown		30min	39; 73	Cre16.g662951.t1.2	Ankyrin repeat family protein		45min	85; 100	Cre02.g112000.t1.1	Transmembrane amino acid transporter family protein		60min	93; 200	Cre06.g263200.t1.1	Function unknown
24min	86; 96	Cre09.g393250.t1.1	Sodium Bile acid symporter family		30min	100; 116	Cre10.g448400.t1.1	Function unknown		45min	4; 85	Cre07.g314500.t1.1	Protein kinase superfamily protein with octicosapeptide/Phox/Bem1p domain		60min	91; 93	Cre03.g199090.t1.2	Function unknown
24min	39; 55	Cre11.g467692.t1.1	Function unknown		30min	89; 101	Cre12.g499550.t1.2	Function unknown		45min	27; 85	Cre12.g529450.t4.1	Dynamin related protein 5A		60min	93; 155	Cre07.g336950.t1.1	alpha-glucan phosphorylase 2
24min	30; 119	Cre09.g389050.t1.1	Molybdopterin cofactor sulfurase family protein		30min	164; 184	Cre12.g530600.t1.1	glutamine synthetase 1;4		45min	117; 209	Cre02.g087900.t1.1	Protein kinase superfamily protein with octicosapeptide/Phox/Bem1p domain		60min	93; 200	Cre09.g391838.t1.1	alpha/beta-Hydrolases superfamily protein
24min	100; 103	Cre10.g456400.t2.1	Dicarboxylate/amino acid cation sodium transporter		30min	164; 200	Cre04.g214750.t1.1	vesicle-associated membrane protein 713		45min	117; 209	Cre14.g623926.t1.1	protein kinase family protein / protein phosphatase 2C ( PP2C) family protein		60min	130; 148	Cre03.g175926.t1.1	Bifunctional inhibitor/lipid-transfer protein/seed storage 2S albumin superfamily protein
24min	6; 63	Cre16.g647950.t1.1	Function unknown		30min	73; 100	Cre08.g366800.t1.1	Function unknown		45min	30; 85	Cre02.g087750.t1.2	Protein kinase superfamily protein with octicosapeptide/Phox/Bem1p domain		60min	130; 148	Cre10.g442041.t1.2	Function unknown
24min	30; 161	Cre01.g026400.t1.1	EXS (ERD1/XPR1/SYG1) family protein		30min	89; 103	Cre16.g649650.t1.1	Adenine nucleotide alpha hydrolases-like superfamily protein		45min	117; 200	Cre11.g467526.t1.1	Function unknown		60min	82; 129	Cre12.g523000.t1.1	zinc finger protein 1
24min	119; 161	Cre03.g187350.t1.1	gamma-tubulin complex protein 2		30min	150; 209	Cre13.g605900.t1.1	Function unknown		45min	48; 85	Cre13.g590900.t2.1	anaphase-promoting complex/cyclosome 11		60min	130; 148	Cre12.g487650.t1.1	Function unknown
24min	96; 103	Cre10.g460201.t1.1	Function unknown		30min	100; 103	Cre06.g258500.t1.1	Function unknown		45min	25; 85	Cre07.g327900.t1.1	Function unknown		60min	93; 155	Cre16.g669800.t1.2	AGC (cAMP-dependent, cGMP-dependent and protein kinase C) kinase family protein
24min	39; 73	Cre16.g662951.t1.2	Ankyrin repeat family protein		30min	184; 200	Cre02.g099950.t1.2	Function unknown		45min	117; 209	Cre07.g330650.t1.2	Function unknown		60min	6; 155	Cre03.g156476.t1.1	Function unknown
24min	103; 161	Cre03.g145827.t1.1	PA-domain containing subtilase family protein		30min	41; 48	Cre10.g457550.t1.2	homolog of yeast autophagy 18 (ATG18) B		45min	143; 209	Cre02.g108650.t1.2	VH1-interacting kinase		60min	93; 98	Cre08.g380800.t1.1	Function unknown
24min	6; 30	Cre05.g245500.t1.1	Flagellar Associated Protein with ankyrin repeats		30min	116; 150	Cre09.g410850.t1.2	nitrate transporter2.5		45min	117; 209	Cre12.g557750.t1.1	diacylglycerol acyltransferase family		60min	155; 166	Cre10.g419550.t1.2	RNA ligase/cyclic nucleotide phosphodiesterase family protein
24min	25; 143	Cre12.g557000.t1.2	Ubiquitin-like superfamily protein		30min	164; 184	Cre11.g467622.t1.1	NAD(P)-linked oxidoreductase superfamily protein		45min	117; 209	Cre16.g650000.t1.2	Function unknown		60min	130; 148	Cre03.g199050.t1.2	Protein kinase family protein
24min	119; 161	Cre10.g453807.t2.1	Peptidase S41 family protein		30min	100; 116	Cre14.g610750.t1.1	MATE efflux family protein		45min	117; 209	Cre03.g159300.t1.1	Function unknown		60min	98; 130	Cre17.g735450.t1.1	Subtilisin-like serine endopeptidase family protein
24min	39; 143	Cre07.g320700.t1.1	Adenylate/guanylate cyclase		30min	89; 96	Cre13.g580700.t1.1	allantoate amidohydrolase		45min	117; 200	Cre14.g632050.t1.2	Calcium-binding EF hand family protein		60min	93; 155	Cre12.g526800.t1.2	6-phosphogluconate dehydrogenase family protein
24min	89; 103	Cre16.g649650.t1.1	Adenine nucleotide alpha hydrolases-like superfamily protein		30min	100; 116	Cre09.g402515.t1.1	Copper amine oxidase family protein		45min	85; 100	Cre03.g186050.t1.1	Function unknown		60min	91; 155	Cre06.g308700.t1.2	MBOAT (membrane bound O-acyl transferase) family protein
24min	60; 96	Cre03.g176930.t1.1	HVA22 homologue D		30min	89; 101	Cre03.g192550.t1.1	DNA repair-recombination protein (RAD50)		45min	117; 209	Cre09.g410900.t1.2	Function unknown		60min	32; 129	Cre12.g493050.t1.2	Function unknown
24min	39; 196	Cre12.g530876.t1.1	Function unknown		30min	164; 198	Cre13.g563100.t1.2	Function unknown		45min	85; 100	Cre02.g141850.t1.1	Function unknown		60min	155; 198	Cre09.g416050.t1.2	arginosuccinate synthase family
24min	100; 103	Cre06.g258500.t1.1	Function unknown		30min	41; 101	Cre08.g370200.t1.2	trithorax-like protein 2		45min	25; 85	Cre08.g371052.t2.1	inositol requiring 1-1		60min	82; 129	Cre04.g232802.t1.1	Protein phosphatase 2C family protein
24min	41; 48	Cre10.g457550.t1.2	homolog of yeast autophagy 18 (ATG18) B		30min	73; 150	Cre02.g113200.t1.1	glutamine synthetase 1.3		45min	150; 209	Cre13.g605900.t1.1	Function unknown		60min	130; 148	Cre08.g375400.t1.1	KNOTTED-like homeobox of Arabidopsis thaliana 7
24min	119; 161	Cre07.g315050.t2.1	gamma-glutamyl hydrolase 1		30min	73; 107	Cre06.g308200.t1.1	Function unknown		45min	117; 209	Cre06.g300500.t1.1	Adenylyl cyclase		60min	32; 129	Cre03.g194700.t1.1	alpha-xylosidase 1
24min	143; 155	Cre12.g518800.t2.1	Galactose oxidase/kelch repeat superfamily protein		30min	164; 184	Cre14.g625300.t1.1	cation exchanger 9		45min	85; 107	Cre10.g457850.t1.2	Function unknown		60min	155; 166	Cre17.g735400.t1.2	vacuolar protein sorting-associated protein 2.3
24min	6; 63	Cre06.g282000.t2.1	starch synthase 3		30min	73; 150	Cre17.g701000.t1.2	Function unknown		45min	117; 184	Cre03.g160953.t1.2	ribonuclease 2		60min	93; 155	Cre03.g187250.t1.2	HR-like lesion-inducing protein-related
24min	89; 96	Cre13.g580700.t1.1	allantoate amidohydrolase		30min	41; 51	Cre02.g107400.t3.1	Function unknown		45min	35; 85	Cre01.g052750.t1.1	Function unknown		60min	82; 129	Cre06.g266200.t2.1	Function unknown
24min	96; 103	Cre11.g478528.t1.1	Function unknown		30min	73; 107	Cre02.g093500.t1.2	Patched family protein		45min	117; 209	Cre10.g453500.t1.2	Function unknown		60min	91; 155	Cre10.g422876.t1.1	Function unknown
24min	96; 103	Cre09.g391700.t1.2	Function unknown		30min	85; 100	Cre02.g141850.t1.1	Function unknown		45min	117; 209	Cre03.g201550.t1.2	Function unknown		60min	25; 93	Cre09.g406150.t1.1	Function unknown
24min	6; 55	Cre13.g583450.t1.2	PLAC8 family protein		30min	101; 164	Cre07.g315550.t1.1	AFG1-like ATPase family protein		45min	117; 209	Cre10.g437201.t1.1	Protein kinase superfamily protein with octicosapeptide/Phox/Bem1p domain		60min	25; 155	Cre04.g225650.t1.2	Cystatin/monellin superfamily protein
24min	30; 39	Cre02.g141926.t2.1	Protein kinase superfamily protein		30min	73; 119	Cre04.g221200.t1.1	Homeodomain-like/winged-helix DNA-binding family protein		45min	85	Cre01.g012175.t1.1	Function unknown		60min	93; 198	Cre05.g247550.t1.2	glutathione S-transferase THETA 1
24min	119; 161	Cre03.g177450.t1.1	Function unknown		30min	41; 198	Cre02.g104100.t1.2	2-oxoglutarate (2OG) and Fe(II)-dependent oxygenase superfamily protein		45min	117; 209	Cre13.g606000.t1.2	elongation factor family protein		60min	130; 148	Cre03.g204500.t1.1	Function unknown
24min	9; 39	Cre14.g627950.t1.2	3-oxo-5-alpha-steroid 4-dehydrogenase family protein		30min	143; 150	Cre12.g500200.t1.1	purple acid phosphatase 27		45min	85; 116	Cre01.g007450.t1.1	S-adenosylmethionine carrier 2		60min	130; 148	Cre03.g149350.t1.1	RWP-RK domain-containing protein
24min	48; 103	Cre16.g683000.t1.2	Function unknown		30min	41; 94	Cre03.g154726.t1.1	Function unknown		45min	6; 85	Cre17.g726750.t1.2	3-deoxy-D-arabino-heptulosonate 7-phosphate synthase 1		60min	35; 130	Cre08.g364600.t1.2	Function unknown
24min	6; 196	Cre07.g312850.t1.2	Protein of unknown function (DUF679)		30min	41; 89	Cre17.g745497.t1.1	Function unknown		45min	85; 155	Cre03.g144324.t1.1	PEP1 receptor 1		60min	59; 93	Cre12.g485150.t1.2	glyceraldehyde-3-phosphate dehydrogenase of plastid 1
24min	30; 107	Cre05.g230650.t1.1	Function unknown		30min	73; 150	Cre06.g260700.t1.2	AZA-guanine resistant1		45min	117; 209	Cre06.g285950.t1.2	Function unknown		60min	93; 200	Cre06.g278139.t1.1	RAB GTPASE HOMOLOG B18
24min	39; 196	Cre03.g177711.t1.1	Function unknown		30min	164; 184	Cre08.g379900.t1.1	Function unknown		45min	150; 209	Cre01.g012650.t1.1	gated outwardly-rectifying K+ channel		60min	93; 200	Cre12.g551200.t1.2	Carbohydrate-binding-like fold
24min	48; 63	Cre13.g602901.t1.1	cofactor of nitrate reductase and xanthine dehydrogenase 2		30min	164; 184	Cre06.g310950.t1.2	Function unknown		45min	85; 107	Cre06.g267800.t1.1	manganese tracking factor for mitochondrial SOD2		60min	130; 148	Cre06.g254917.t1.1	Function unknown
24min	30; 85	Cre02.g087750.t1.2	Protein kinase superfamily protein with octicosapeptide/Phox/Bem1p domain		30min	41; 48	Cre12.g518800.t1.2	Galactose oxidase/kelch repeat superfamily protein		45min	5; 85	Cre12.g547500.t1.2	Function unknown		60min	130; 148	Cre06.g254550.t1.2	Function unknown
24min	48; 51	Cre05.g243650.t1.2	Function unknown		30min	41; 89	Cre04.g219000.t1.2	RNA helicase, putative							60min	155; 198	Cre09.g410950.t1.2	nitrate reductase 2
24min	48; 63	Cre09.g398350.t1.2	U-box domain-containing protein		30min	164; 184	Cre12.g551352.t1.1	Function unknown							60min	82; 129	Cre02.g142601.t1.1	Function unknown
24min	48; 85	Cre13.g590900.t2.1	anaphase-promoting complex/cyclosome 11		30min	100; 116	Cre08.g360050.t2.1	acetyl Co-enzyme a carboxylase biotin carboxylase subunit							60min	130; 148	Cre16.g674852.t1.1	hapless 2
24min	119; 161	Cre04.g216550.t1.2	Function unknown		30min	100; 150	Cre03.g163950.t1.1	Cysteine dioxygenase							60min	6; 155	Cre10.g456750.t1.2	dehydroascorbate reductase 2
24min	6; 25	Cre12.g510200.t1.2	Basic-leucine zipper (bZIP) transcription factor family protein		30min	89; 103	Cre12.g496150.t1.2	P-loop containing nucleoside triphosphate hydrolases superfamily protein							60min	130; 148	Cre07.g327950.t1.1	Function unknown
24min	60; 103	Cre12.g560800.t1.2	peptidase M20/M25/M40 family protein		30min	89; 119	Cre16.g653934.t1.1	Function unknown							60min	82; 129	Cre14.g631400.t1.1	Function unknown
24min	6; 51	Cre01.g046800.t1.1	Function unknown		30min	39; 73	Cre05.g235700.t1.2	Function unknown							60min	93; 155	Cre06.g259550.t1.2	AAA-type ATPase family protein
24min	39; 101	Cre03.g197850.t2.1	Function unknown		30min	86; 150	Cre10.g442800.t1.1	Xanthine/uracil permease family protein							60min	6; 155	Cre11.g467628.t1.1	Function unknown
24min	48; 63	Cre07.g334700.t1.2	Function unknown		30min	89; 96	Cre12.g519750.t1.1	Function unknown							60min	155; 200	Cre16.g658400.t1.2	2Fe-2S ferredoxin-like superfamily protein
24min	86; 143	Cre01.g034325.t1.1	Function unknown		30min	164; 198	Cre11.g467677.t1.1	RHOMBOID-like protein 13							60min	93; 98	Cre04.g232402.t1.1	Function unknown
24min	6; 48	Cre03.g207650.t1.2	Function unknown		30min	48; 100	Cre04.g217100.t1.1	Function unknown							60min	82; 129	Cre15.g636950.t1.2	Function unknown
24min	6; 63	Cre16.g673281.t1.1	phytanoyl-CoA dioxygenase (PhyH) family protein		30min	41; 143	Cre03.g187400.t1.2	Function unknown							60min	91; 155	Cre07.g329050.t1.2	amino acid transporter 1
24min	96; 103	Cre01.g009350.t1.2	porphyromonas-type peptidyl-arginine deiminase family protein		30min	41; 51	Cre16.g686510.t2.1	Function unknown							60min	93; 155	Cre02.g107000.t1.1	cell division control 2
24min	143; 150	Cre12.g500200.t1.1	purple acid phosphatase 27		30min	164; 184	Cre12.g551350.t1.2	Function unknown							60min	93; 155	Cre12.g523026.t1.1	Function unknown
24min	6; 25	Cre08.g361350.t1.2	Function unknown		30min	164; 184	Cre14.g615900.t1.1	Major facilitator superfamily protein							60min	91; 129	Cre13.g566750.t1.2	Domain of unknown function (DUF220)
24min	48; 96	Cre16.g690319.t1.1	equilibrative nucleotide transporter 1		30min	164; 184	Cre16.g673250.t1.1	squamosa promoter binding protein-like 14							60min	82; 129	Cre04.g211650.t1.2	Function unknown
24min	103; 187	Cre01.g000650.t1.1	Copper amine oxidase family protein		30min	60; 89	Cre10.g466700.t1.1	2-oxoglutarate (2OG) and Fe(II)-dependent oxygenase superfamily protein							60min	85; 155	Cre03.g144324.t1.1	PEP1 receptor 1
24min	6; 176	Cre01.g044550.t1.2	Function unknown		30min	100; 116	Cre16.g653150.t2.1	Function unknown							60min	143; 155	Cre12.g518800.t2.1	Galactose oxidase/kelch repeat superfamily protein
24min	30; 161	Cre12.g528614.t1.2	Function unknown		30min	85; 100	Cre03.g186050.t1.1	Function unknown							60min	59; 93	Cre16.g690879.t1.1	SPFH/Band 7/PHB domain-containing membrane-associated protein family
24min	6; 59	Cre08.g369350.t1.1	Function unknown		30min	73; 150	Cre06.g294200.t1.1	Function unknown							60min	129; 148	Cre05.g234656.t1.1	Protein kinase superfamily protein with octicosapeptide/Phox/Bem1p domain
24min	116; 161	Cre12.g517850.t1.1	RING/FYVE/PHD zinc finger superfamily protein		30min	164; 184	Cre01.g027300.t1.1	Function unknown							60min	32; 129	Cre12.g556228.t1.1	FAD/NAD(P)-binding oxidoreductase family protein
24min	30; 48	Cre10.g458000.t1.2	Function unknown		30min	143; 150	Cre10.g442600.t2.1	Xanthine/uracil permease family protein							60min	155; 166	Cre12.g553000.t1.2	Function unknown
24min	30; 107	Cre10.g426950.t1.2	cytochrome P450, family 707, subfamily A, polypeptide 3		30min	41; 48	Cre09.g402600.t1.1	Function unknown							60min	93; 198	Cre01.g047265.t1.1	Function unknown
24min	6; 63	Cre12.g554850.t1.2	thioredoxin H-type 1		30min	41; 107	Cre16.g663350.t1.2	CLP protease regulatory subunit X							60min	93; 155	Cre06.g287450.t1.1	Protein kinase superfamily protein
24min	41; 48	Cre12.g518800.t1.2	Galactose oxidase/kelch repeat superfamily protein		30min	73; 150	Cre01.g011150.t1.1	Function unknown							60min	32; 129	Cre09.g416309.t1.1	Function unknown
24min	6; 166	Cre01.g053000.t1.2	NAD-dependent glycerol-3-phosphate dehydrogenase family protein		30min	100; 116	Cre03.g145367.t1.1	Function unknown
24min	6; 85	Cre03.g200400.t1.2	Function unknown		30min	116; 161	Cre16.g671250.t1.2	Na+/H+ antiporter 6
24min	39; 196	Cre06.g281650.t1.2	Function unknown		30min	41; 209	Cre02.g095082.t1.1	nucleosome assembly protein 1;2
24min	6; 155	Cre12.g527918.t1.2	Function unknown		30min	100; 103	Cre08.g360100.t1.2	translocon at the outer membrane of chloroplasts 64-V
24min	30; 107	Cre03.g157725.t1.1	Function unknown		30min	85; 116	Cre13.g571300.t1.2	Function unknown
24min	89; 103	Cre12.g496150.t1.2	P-loop containing nucleoside triphosphate hydrolases superfamily protein		30min	41; 89	Cre02.g095500.t1.1	Function unknown
24min	39; 73	Cre05.g235700.t1.2	Function unknown		30min	48; 89	Cre03.g207600.t2.1	Function unknown
24min	161; 187	Cre17.g714450.t1.2	high affinity K+ transporter 5		30min	164; 184	Cre10.g433476.t1.1	Function unknown
24min	60; 103	Cre01.g009400.t1.2	Function unknown		30min	41; 63	Cre13.g575850.t1.2	NAD(P)-binding Rossmann-fold superfamily protein
24min	89; 96	Cre12.g519750.t1.1	Function unknown		30min	30; 73	Cre11.g475300.t1.1	Function unknown
24min	6; 32	Cre06.g310900.t1.2	Function unknown		30min	116; 161	Cre12.g517850.t1.1	RING/FYVE/PHD zinc finger superfamily protein
24min	6; 155	Cre10.g456750.t1.2	dehydroascorbate reductase 2		30min	164; 184	Cre05.g246377.t1.1	Function unknown
24min	6; 155	Cre03.g156476.t1.1	Function unknown		30min	41; 89	Cre17.g739350.t1.1	Function unknown
24min	30; 161	Cre09.g397253.t1.1	FAD-binding Berberine family protein		30min	39; 100	Cre13.g573100.t1.1	CBS domain-containing protein with a domain of unknown function (DUF21)
24min	48; 51	Cre17.g739150.t1.2	Peptidase S41 family protein		30min	184; 200	Cre08.g380700.t1.2	Function unknown
24min	48; 100	Cre04.g217100.t1.1	Function unknown		30min	73; 150	Cre17.g714150.t1.1	high affinity K+ transporter 5
24min	41; 143	Cre03.g187400.t1.2	Function unknown		30min	41; 101	Cre16.g687650.t1.1	Ankyrin repeat family protein
24min	48; 143	Cre08.g384550.t1.1	Function unknown		30min	39; 73	Cre11.g467545.t1.1	Function unknown
24min	6; 143	Cre04.g217350.t1.2	high affinity K+ transporter 5		30min	41; 89	Cre17.g727300.t1.2	12-oxophytodienoate reductase 1
24min	39; 96	Cre16.g689300.t1.1	ACT-like protein tyrosine kinase family protein		30min	30; 73	Cre08.g358580.t1.1	carbamoyl phosphate synthetase B
24min	143; 209	Cre02.g108650.t1.2	VH1-interacting kinase		30min	116; 161	Cre03.g159254.t2.1	ammonium transporter 1;1
24min	60; 143	Cre12.g551700.t1.2	Function unknown		30min	60; 150	Cre16.g677100.t1.1	Function unknown
24min	143; 150	Cre10.g442600.t2.1	Xanthine/uracil permease family protein		30min	117; 184	Cre03.g160953.t1.2	ribonuclease 2
24min	30; 107	Cre03.g149400.t1.1	RWP-RK domain-containing protein		30min	164; 184	Cre12.g551353.t1.1	Function unknown
24min	30; 124	Cre07.g332275.t1.1	Function unknown		30min	85; 116	Cre01.g007450.t1.1	S-adenosylmethionine carrier 2
24min	41; 48	Cre06.g269000.t1.2	Function unknown		30min	41; 101	Cre12.g527350.t1.2	Function unknown
24min	6; 155	Cre12.g543000.t1.1	Function unknown		30min	150; 209	Cre01.g012650.t1.1	gated outwardly-rectifying K+ channel
24min	5; 39	Cre07.g338150.t1.1	MEI2-like protein 5		30min	30; 73	Cre12.g489700.t1.2	ornithine carbamoyltransferase
24min	39; 143	Cre01.g014400.t1.1	Function unknown		30min	164; 184	Cre16.g691750.t1.2	Acetamidase/Formamidase family protein
24min	6; 60	Cre12.g537400.t1.1	ataurora3		30min	41; 48	Cre06.g269000.t1.2	Function unknown
24min	6; 124	Cre12.g507750.t2.1	Integrin-linked protein kinase family
24min	41; 48	Cre09.g402600.t1.1	Function unknown
24min	48; 63	Cre01.g007150.t1.1	SPla/RYanodine receptor (SPRY) domain-containing protein
24min	6; 143	Cre03.g199199.t1.1	Function unknown
24min	116; 161	Cre16.g671250.t1.2	Na+/H+ antiporter 6
24min	30; 39	Cre04.g217941.t1.1	Function unknown
24min	48; 143	Cre01.g045903.t1.1	membrane bound O-acyl transferase (MBOAT) family protein
24min	6; 176	Cre06.g288800.t1.2	Haloacid dehalogenase-like hydrolase (HAD) superfamily protein
24min	6; 155	Cre11.g467628.t1.1	Function unknown
24min	103; 119	Cre14.g623650.t1.2	elicitor-activated gene 3-1
24min	48; 96	Cre06.g278550.t1.2	Plasma-membrane choline transporter family protein
24min	6; 63	Cre02.g113100.t1.2	Uncharacterised protein family (UPF0041)
24min	161; 187	Cre01.g030350.t1.1	Chaperonin-like RbcX protein
24min	96; 103	Cre12.g547150.t1.2	Function unknown
24min	100; 103	Cre08.g360100.t1.2	translocon at the outer membrane of chloroplasts 64-V
24min	119; 161	Cre07.g328800.t1.1	Protein expressed during nitrogen-starved gametogenesis
24min	39; 187	Cre07.g312950.t1.1	Function unknown
24min	117; 143	Cre07.g347000.t1.1	Protein kinase superfamily protein with octicosapeptide/Phox/Bem1p domain
24min	6; 143	Cre07.g355050.t1.2	Function unknown
24min	6; 63	Cre10.g456100.t1.2	flavodoxin-like quinone reductase 1
24min	48; 89	Cre03.g207600.t2.1	Function unknown
24min	6; 143	Cre01.g012750.t1.1	gated outwardly-rectifying K+ channel
24min	30; 73	Cre11.g475300.t1.1	Function unknown
24min	3; 96	Cre06.g294000.t1.1	alpha/beta-Hydrolases superfamily protein
24min	48; 63	Cre07.g314000.t1.1	Function unknown
24min	96; 103	Cre14.g611484.t3.1	Function unknown
24min	3; 48	Cre05.g232000.t2.1	Molecular chaperone Hsp40/DnaJ family protein
24min	143; 200	Cre06.g308500.t1.2	carbamoyl phosphate synthetase A
24min	6; 31	Cre10.g423550.t1.1	threonine aldolase 2
24min	39; 100	Cre13.g573100.t1.1	CBS domain-containing protein with a domain of unknown function (DUF21)
24min	48; 96	Cre12.g545101.t1.1	xanthine dehydrogenase 1
24min	96; 103	Cre02.g145250.t1.2	ribosomal protein S27
24min	3; 30	Cre09.g401550.t1.1	Function unknown
24min	39; 73	Cre11.g467545.t1.1	Function unknown
24min	6; 143	Cre12.g485478.t1.1	Function unknown
24min	30; 73	Cre08.g358580.t1.1	carbamoyl phosphate synthetase B
24min	116; 161	Cre03.g159254.t2.1	ammonium transporter 1;1
24min	30; 143	Cre02.g115800.t1.1	Tryptophan RNA-binding attenuator protein-like
24min	107; 143	Cre12.g537371.t1.2	Function unknown
24min	48; 176	Cre17.g735950.t1.2	transthyretin-like protein
24min	6; 85	Cre17.g726750.t1.2	3-deoxy-D-arabino-heptulosonate 7-phosphate synthase 1
24min	30; 176	Cre03.g180600.t1.1	Function unknown
24min	96; 103	Cre16.g676757.t2.1	phosphate transporter 2;1
24min	30; 73	Cre12.g489700.t1.2	ornithine carbamoyltransferase

## Sheet: Sheet F
wave time stamp	co-regulated module	transcript ID	functional annotation		wave time stamp	co-regulated module	transcript ID	functional annotation		wave time stamp	co-regulated module	transcript ID	functional annotation
24min	51; 75	Cre16.g675350.t1.1	tripeptidyl peptidase ii		30min	6; 63	Cre02.g113100.t1.2	Uncharacterised protein family (UPF0041)		45min	101; 198	Cre03.g187850.t1.2	Function unknown
24min	51; 63	Cre10.g464900.t1.1	Function unknown		30min	51; 63	Cre10.g464900.t1.1	Function unknown		45min	89; 101	Cre03.g192550.t1.1	DNA repair-recombination protein (RAD50)
24min	51; 63	Cre08.g358522.t1.1	xylem cysteine peptidase 1		30min	51; 63	Cre08.g358522.t1.1	xylem cysteine peptidase 1		45min	51; 75	Cre16.g675350.t1.1	tripeptidyl peptidase ii
24min	51; 75	Cre08.g358548.t1.1	Function unknown		30min	48; 63	Cre05.g243550.t1.2	Function unknown		45min	94; 113	Cre07.g320800.t1.2	Function unknown
24min	51; 63	Cre06.g280300.t1.1	ubiquitin protein ligase 6		30min	6; 63	Cre10.g456100.t1.2	flavodoxin-like quinone reductase 1		45min	101; 113	Cre07.g357350.t1.2	GLNB1 homolog
24min	51; 75	Cre01.g012600.t1.1	Phosphoglucomutase		30min	63; 101	Cre16.g687117.t1.2	Function unknown		45min	43; 113	Cre13.g607550.t1.2	Function unknown
24min	48; 51	Cre05.g243650.t1.2	Function unknown		30min	51; 63	Cre06.g280300.t1.1	ubiquitin protein ligase 6		45min	43; 75	Cre13.g578750.t1.2	pyrimidine 1
24min	51; 63	Cre16.g662250.t1.1	Function unknown		30min	48; 63	Cre13.g602901.t1.1	cofactor of nitrate reductase and xanthine dehydrogenase 2		45min	110; 113	Cre09.g401145.t1.1	Function unknown
24min	51; 183	Cre08.g370850.t1.1	RUB1 conjugating enzyme 1		30min	63; 101	Cre11.g467655.t1.1	Peptidase S24/S26A/S26B/S26C family protein		45min	101; 198	Cre16.g654050.t1.1	Function unknown
24min	51; 110	Cre06.g281300.t1.2	Function unknown		30min	63; 110	Cre03.g183650.t1.1	PLC-like phosphodiesterases superfamily protein		45min	41; 101	Cre08.g370200.t1.2	trithorax-like protein 2
24min	48; 51	Cre17.g739150.t1.2	Peptidase S41 family protein		30min	48; 63	Cre09.g398350.t1.2	U-box domain-containing protein		45min	41; 101	Cre12.g527350.t1.2	Function unknown
24min	41; 51	Cre16.g686510.t2.1	Function unknown		30min	51; 63	Cre16.g662250.t1.1	Function unknown		45min	51; 110	Cre06.g281300.t1.2	Function unknown
24min	6; 51	Cre01.g046800.t1.1	Function unknown		30min	48; 63	Cre07.g314000.t1.1	Function unknown		45min	43; 101	Cre04.g217240.t1.1	Function unknown
24min	51; 110	Cre10.g447300.t1.2	ubiquitin family protein		30min	63; 101	Cre16.g694850.t1.2	arginine biosynthesis protein ArgJ family		45min	63; 101	Cre06.g278144.t1.1	Function unknown
24min	51; 75	Cre03.g182800.t1.1	alanine:glyoxylate aminotransferase 2		30min	63; 110	Cre16.g676850.t1.2	P-loop containing nucleoside triphosphate hydrolases superfamily protein		45min	1; 75	Cre09.g408051.t1.1	Mitochondrial transcription termination factor family protein
24min	41; 51	Cre02.g107400.t3.1	Function unknown		30min	48; 63	Cre07.g334700.t1.2	Function unknown		45min	110; 113	Cre12.g498750.t1.1	Myzus persicae-induced lipase 1
24min	51; 183	Cre12.g550600.t1.1	Peroxisomal membrane 22 kDa (Mpv17/PMP22) family protein		30min	41; 63	Cre13.g575850.t1.2	NAD(P)-binding Rossmann-fold superfamily protein		45min	75; 110	Cre14.g629050.t1.2	uclacyanin 1
24min	51; 183	Cre06.g280350.t1.2	Transducin/WD40 repeat-like superfamily protein		30min	63; 101	Cre06.g278144.t1.1	Function unknown		45min	101; 110	Cre06.g281000.t1.1	SET domain-containing protein
24min	51; 63	Cre11.g467609.t1.1	ubiquitin-protein ligase 2		30min	63; 110	Cre10.g433400.t1.2	Function unknown		45min	51; 110	Cre10.g447300.t1.2	ubiquitin family protein
24min	51; 63	Cre13.g589700.t1.2	vacuolar protein sorting-associated protein 20.2		30min	6; 63	Cre16.g673281.t1.1	phytanoyl-CoA dioxygenase (PhyH) family protein		45min	51; 75	Cre08.g358548.t1.1	Function unknown
24min	51; 110	Cre06.g278226.t1.1	Function unknown		30min	51; 63	Cre11.g467609.t1.1	ubiquitin-protein ligase 2		45min	101; 110	Cre03.g150200.t1.2	Function unknown
24min	51; 110	Cre14.g617350.t1.1	Regulator of chromosome condensation (RCC1) family protein		30min	6; 63	Cre16.g647950.t1.1	Function unknown		45min	1; 75	Cre13.g588750.t1.1	Function unknown
24min	51; 75	Cre06.g311100.t1.2	Function unknown		30min	51; 63	Cre13.g589700.t1.2	vacuolar protein sorting-associated protein 20.2		45min	75; 110	Cre08.g385600.t2.1	Function unknown
24min	51; 183	Cre12.g510100.t1.1	Peptidase family C54 protein		30min	48; 63	Cre01.g007150.t1.1	SPla/RYanodine receptor (SPRY) domain-containing protein		45min	32; 113	Cre09.g399050.t1.1	SGNH hydrolase-type esterase superfamily protein
					30min	63; 101	Cre12.g541800.t1.2	Prolyl oligopeptidase family protein		45min	63; 101	Cre11.g467655.t1.1	Peptidase S24/S26A/S26B/S26C family protein
					30min	6; 63	Cre06.g282000.t2.1	starch synthase 3		45min	63; 101	Cre16.g687117.t1.2	Function unknown
					30min	6; 63	Cre12.g554850.t1.2	thioredoxin H-type 1		45min	43; 75	Cre13.g586000.t1.2	AMP-dependent synthetase and ligase family protein
										45min	43; 113	Cre03.g201327.t1.1	NAD(P)-linked oxidoreductase superfamily protein
										45min	43; 113	Cre05.g243455.t1.1	Function unknown
										45min	43; 75	Cre16.g669452.t1.1	Function unknown
										45min	101; 198	Cre10.g421300.t1.2	Function unknown
										45min	101; 110	Cre12.g493500.t1.2	FAD-dependent oxidoreductase family protein
										45min	43; 113	Cre17.g711600.t1.2	Function unknown
										45min	43; 113	Cre12.g542400.t1.1	damaged DNA binding;DNA-directed DNA polymerases
										45min	75; 113	Cre06.g260950.t1.2	EPS15 homology domain 1
										45min	31; 113	Cre12.g508852.t1.1	Function unknown
										45min	43; 113	Cre06.g278124.t1.1	Vacuolar sorting protein 39
										45min	63; 101	Cre12.g541800.t1.2	Prolyl oligopeptidase family protein
										45min	75; 113	Cre08.g358574.t1.1	Function unknown
										45min	43; 113	Cre12.g490800.t1.1	Mitogen activated protein kinase kinase kinase-related
										45min	43; 113	Cre01.g051625.t1.1	Function unknown
										45min	63; 101	Cre16.g694850.t1.2	arginine biosynthesis protein ArgJ family
										45min	110; 138	Cre16.g683483.t1.1	DNA nucleotide excision repair protein
										45min	43; 113	Cre14.g628500.t1.1	NAD(P)-binding Rossmann-fold superfamily protein
										45min	43; 75	Cre02.g090000.t1.1	Function unknown
										45min	63; 110	Cre16.g676850.t1.2	P-loop containing nucleoside triphosphate hydrolases superfamily protein
										45min	89; 101	Cre12.g499550.t1.2	Function unknown
										45min	39; 101	Cre03.g197850.t2.1	Function unknown
										45min	43; 110	Cre03.g197200.t1.1	Function unknown
										45min	43; 113	Cre03.g144727.t1.1	RHOMBOID-like protein 14
										45min	110; 113	Cre12.g537750.t1.2	RabGAP/TBC domain-containing protein
										45min	101; 164	Cre07.g315550.t1.1	AFG1-like ATPase family protein
										45min	43; 113	Cre04.g217945.t2.1	fatty acid desaturase 5
										45min	63; 110	Cre10.g433400.t1.2	Function unknown
										45min	101; 198	Cre11.g476650.t1.1	limit dextrinase
										45min	41; 101	Cre16.g687650.t1.1	Ankyrin repeat family protein
										45min	43; 113	Cre10.g456400.t1.1	Dicarboxylate/amino acid cation sodium transporter
										45min	43; 113	Cre06.g263289.t1.2	Undecaprenyl pyrophosphate synthetase family protein
										45min	25; 101	Cre06.g277650.t1.2	Bestrophin-like protein
										45min	1; 75	Cre17.g706450.t1.1	Function unknown
										45min	43; 75	Cre01.g030850.t1.2	proteasome alpha subunit D2
										45min	13; 43	Cre14.g620200.t1.1	Function unknown
										45min	63; 110	Cre03.g183650.t1.1	PLC-like phosphodiesterases superfamily protein
										45min	110; 113	Cre11.g467559.t1.1	Leucine-rich repeat family protein
										45min	51; 75	Cre03.g182800.t1.1	alanine:glyoxylate aminotransferase 2
										45min	101; 113	Cre10.g437000.t1.2	Function unknown
										45min	101; 113	Cre06.g290800.t1.1	S-adenosyl-L-methionine-dependent methyltransferases superfamily protein
										45min	101; 198	Cre07.g320850.t1.2	beta glucosidase 42
										45min	51; 75	Cre01.g012600.t1.1	Phosphoglucomutase
										45min	51; 110	Cre06.g278226.t1.1	Function unknown
										45min	110; 183	Cre09.g394658.t1.1	NAD(P)-linked oxidoreductase superfamily protein
										45min	75; 110	Cre12.g515050.t1.1	SET domain protein 14
										45min	110; 113	Cre07.g342000.t1.1	protein-l-isoaspartate methyltransferase 1
										45min	43; 113	Cre10.g464133.t1.1	Function unknown
										45min	75; 110	Cre12.g530550.t1.1	sphingosine kinase 1
										45min	51; 110	Cre14.g617350.t1.1	Regulator of chromosome condensation (RCC1) family protein
										45min	43; 113	Cre14.g616250.t1.2	Polyketide cyclase / dehydrase and lipid transport protein
										45min	110; 113	Cre09.g388393.t1.1	exostosin family protein
										45min	51; 75	Cre06.g311100.t1.2	Function unknown
										45min	1; 75	Cre14.g629960.t1.1	phytochelatin synthase 1 (PCS1)
										45min	43; 75	Cre43.g760647.t1.1	Function unknown
										45min	110; 113	Cre10.g441100.t1.2	GPI transamidase component Gpi16 subunit family protein

## Sheet: Sheet G
wave time stamp	co-regulated module	transcript ID	functional annotation		wave time stamp	co-regulated module	transcript ID	functional annotation		wave time stamp	co-regulated module	transcript ID	functional annotation		wave time stamp	co-regulated module	transcript ID	functional annotation
24min	112; 212	Cre05.g246900.t1.2	Function unknown		30min	12; 109	Cre03.g145727.t1.1	Tyrosyl-tRNA synthetase, class Ib, bacterial/mitochondrial		45min	23; 105	Cre13.g603900.t1.2	tRNA synthetase beta subunit family protein		60min	125; 201	Cre08.g358540.t1.1	NAD(P)-linked oxidoreductase superfamily protein
24min	112; 147	Cre03.g186000.t1.2	Function unknown		30min	109; 168	Cre03.g199900.t1.2	Eukaryotic initiation factor 4E protein		45min	47; 182	Cre06.g252850.t2.1	Function unknown		60min	69; 178	Cre06.g306300.t1.2	P-loop containing nucleoside triphosphate hydrolases superfamily protein
24min	47; 212	Cre48.g761147.t1.1	Function unknown		30min	47; 109	Cre09.g391171.t1.1	glutamine-dependent asparagine synthase 1		45min	4; 7	Cre17.g721700.t1.2	Pentapeptide repeat-containing protein		60min	178; 203	Cre06.g279150.t1.2	Class II aminoacyl-tRNA and biotin synthetases superfamily protein
24min	127; 179	Cre01.g018000.t1.1	TFIIB zinc-binding protein		30min	84; 127	Cre16.g676314.t1.1	translation initiation factor 3 subunit H1		45min	202; 208	Cre13.g580850.t2.1	ribosomal protein L22		60min	88; 201	Cre12.g522600.t1.2	cytochrome c-2
24min	112; 147	Cre17.g747297.t1.1	Peptidyl-tRNA hydrolase II (PTH2) family protein		30min	65; 79	Cre14.g627850.t1.2	Dihydrodipicolinate reductase, bacterial/plant		45min	147; 168	Cre17.g722750.t1.2	Function unknown		60min	125; 201	Cre06.g280750.t1.1	Function unknown
24min	17; 29	Cre07.g346450.t1.1	Function unknown		30min	84; 181	Cre04.g218700.t1.2	Nucleic acid-binding, OB-fold-like protein		45min	134; 203	Cre03.g208050.t1.2	Thioesterase superfamily protein		60min	58; 174	Cre12.g519100.t1.2	acetyl Co-enzyme a carboxylase carboxyltransferase alpha subunit
24min	127; 179	Cre17.g734100.t1.2	adenylosuccinate synthase		30min	65; 79	Cre13.g580350.t1.2	Function unknown		45min	7; 121	Cre10.g440450.t1.2	photosystem II reaction center PSB28 protein		60min	70; 134	Cre07.g313700.t1.1	glutamate tRNA synthetase
24min	4; 212	Cre06.g300650.t1.2	MAK10 homologue		30min	55; 84	Cre06.g266250.t1.2	Protein kinase superfamily protein with octicosapeptide/Phox/Bem1p domain		45min	47; 191	Cre16.g651550.t1.2	Mitochondrial transcription termination factor family protein		60min	80; 163	Cre07.g341600.t2.1	Co-chaperone GrpE family protein
24min	47; 212	Cre02.g101850.t1.2	Acyl-CoA N-acyltransferases (NAT) superfamily protein		30min	65; 79	Cre09.g398289.t1.1	Phospholipid/glycerol acyltransferase family protein		45min	125; 201	Cre01.g052250.t1.2	thioredoxin X		60min	125; 201	Cre06.g284650.t1.2	Dual-specificity protein phosphatase
24min	127; 197	Cre03.g183900.t1.2	Function unknown		30min	79; 212	Cre01.g027550.t1.1	cytochrome P450, family 97, subfamily B, polypeptide 3		45min	36; 191	Cre06.g273050.t1.2	Arabinanase/levansucrase/invertase		60min	70; 178	Cre12.g509650.t1.2	phytoene desaturase 3
24min	127; 179	Cre01.g023787.t1.1	ABC transporter family protein		30min	109; 171	Cre02.g073550.t1.2	nucleosome assembly protein1;1		45min	12; 23	Cre16.g678851.t1.1	Photosystem II reaction center PsbP family protein		60min	70; 178	Cre16.g679669.t1.1	Nucleotide-diphospho-sugar transferases superfamily protein
24min	19; 199	Cre12.g558000.t1.1	Translation elongation factor EF1B/ribosomal protein S6 family protein		30min	65; 79	Cre09.g387800.t1.2	ferritin 3		45min	17; 29	Cre07.g346450.t1.1	Function unknown		60min	70; 178	Cre02.g142146.t1.1	NAD(P)-binding Rossmann-fold superfamily protein
24min	18; 167	Cre02.g106700.t1.1	Function unknown		30min	19; 109	Cre12.g495954.t1.1	Function unknown		45min	12; 215	Cre01.g015700.t1.2	S-adenosyl-L-methionine-dependent methyltransferases superfamily protein		60min	37; 49	Cre03.g183850.t1.2	2Fe-2S ferredoxin-like superfamily protein
24min	18; 109	Cre03.g157450.t1.2	Function unknown		30min	109; 179	Cre10.g441200.t1.2	LA RNA-binding protein		45min	205; 208	Cre10.g423650.t1.2	plastid ribosomal protein l11		60min	70; 178	Cre12.g484200.t1.2	geranylgeranyl pyrophosphate synthase 1
24min	7; 18	Cre16.g655150.t1.2	Tetratricopeptide repeat (TPR)-like superfamily protein		30min	65; 79	Cre16.g688800.t1.2	Function unknown		45min	47; 182	Cre10.g453450.t1.2	Small nuclear ribonucleoprotein family protein		60min	50; 70	Cre04.g229300.t1.1	rubisco activase
24min	153; 199	Cre09.g405150.t1.1	Pseudouridine synthase family protein		30min	84; 167	Cre01.g047800.t1.1	CAX-interacting protein 2		45min	80; 191	Cre07.g331500.t1.1	ATP-dependent caseinolytic (Clp) protease/crotonase family protein		60min	163; 191	Cre14.g619100.t1.2	CLP protease proteolytic subunit 1
24min	23; 44	Cre08.g364450.t1.2	Acyl-CoA N-acyltransferases (NAT) superfamily protein		30min	84; 167	Cre01.g015600.t1.1	ILITYHIA		45min	80; 182	Cre02.g088850.t1.2	6,7-dimethyl-8-ribityllumazine synthase / DMRL synthase / lumazine synthase / riboflavin synthase		60min	58; 169	Cre02.g109550.t1.2	aspartate kinase-homoserine dehydrogenase ii
24min	112; 171	Cre02.g098400.t1.2	Function unknown		30min	18; 109	Cre03.g157450.t1.2	Function unknown		45min	80; 191	Cre13.g562900.t1.2	Function unknown		60min	58; 178	Cre01.g000850.t1.2	Predicted protein
24min	55; 111	Cre14.g626350.t1.2	Function unknown		30min	109; 168	Cre13.g587050.t1.2	eukaryotic release factor 1-3		45min	47; 215	Cre10.g446050.t1.1	zinc finger (C3HC4-type RING finger) family protein		60min	49; 105	Cre10.g439900.t1.2	heat shock protein 70 (Hsp 70) family protein
24min	18; 188	Cre12.g543050.t1.2	Function unknown		30min	109; 168	Cre03.g190100.t1.1	eukaryotic translation initiation factor 3B-2		45min	134; 203	Cre12.g558900.t1.2	Cytochrome b6f complex subunit V		60min	146; 163	Cre06.g294750.t1.2	UbiA prenyltransferase family protein
24min	9; 17	Cre10.g460050.t1.1	Tetratricopeptide repeat (TPR)-like superfamily protein		30min	46; 84	Cre13.g580850.t1.2	ribosomal protein L22		45min	4; 105	Cre02.g078100.t1.1	eukaryotic translation initiation factor 2 (eIF-2) family protein		60min	69; 70	Cre17.g702200.t1.2	ankyrin repeat-containing protein 2
24min	3; 18	Cre03.g185250.t1.2	starch synthase 2		30min	84; 105	Cre11.g479150.t3.1	Function unknown		45min	36; 105	Cre12.g501550.t1.2	Function unknown		60min	58; 70	Cre10.g430150.t1.2	tetratricopeptide repeat (TPR)-containing protein
24min	18; 199	Cre03.g191250.t1.2	Low-CO2-inducible protein		30min	65; 79	Cre16.g654500.t1.1	eukaryotic translation initiation factor 2		45min	36; 78	Cre09.g396250.t1.2	vitamin E pathway gene 5		60min	80; 163	Cre09.g404000.t1.1	Tetratricopeptide repeat (TPR)-like superfamily protein
24min	126; 157	Cre09.g392350.t2.1	glycine-rich RNA-binding protein 2		30min	17; 109	Cre17.g698532.t1.1	Function unknown		45min	47; 212	Cre02.g101850.t1.2	Acyl-CoA N-acyltransferases (NAT) superfamily protein		60min	58; 178	Cre03.g146167.t1.1	Predicted protein
24min	17; 173	Cre12.g552300.t1.2	C-type lectin		30min	65; 79	Cre02.g073850.t1.2	photosystem II 11 kDa protein-related		45min	12; 168	Cre10.g453000.t1.2	Function unknown		60min	49; 215	Cre06.g284900.t2.1	cyclophilin 5
24min	126; 157	Cre06.g275100.t1.2	nucleolin like 2		30min	12; 109	Cre13.g564250.t1.2	eukaryotic translation initiation factor 3A		45min	88; 182	Cre03.g164300.t1.2	Function unknown		60min	178; 181	Cre10.g463350.t1.2	Hydroxyproline-rich glycoprotein
24min	44; 111	Cre03.g201750.t1.2	Function unknown		30min	65; 79	Cre16.g681900.t1.2	SECY homolog 1		45min	88; 182	Cre09.g387875.t1.1	pyrophosphorylase 4		60min	163; 203	Cre02.g080200.t1.2	Transketolase
24min	17; 47	Cre12.g495850.t1.2	NAD(P)-binding Rossmann-fold superfamily protein		30min	36; 109	Cre10.g451900.t1.1	Pyridoxal-5\'-phosphate-dependent enzyme family protein		45min	169; 181	Cre05.g238322.t1.1	Nucleotidylyl transferase superfamily protein		60min	125; 201	Cre03.g182500.t1.2	SRP72 RNA-binding domain
24min	153; 199	Cre04.g215250.t1.1	Flagellar Associated Protein		30min	65; 79	Cre12.g534700.t1.2	FKBP-like peptidyl-prolyl cis-trans isomerase family protein		45min	38; 90	Cre12.g530300.t1.2	FKBP-like peptidyl-prolyl cis-trans isomerase family protein		60min	58; 174	Cre02.g076300.t1.1	Uroporphyrinogen decarboxylase
24min	9; 212	Cre06.g271900.t1.2	Function unknown		30min	109; 147	Cre06.g288650.t1.2	fatty acid desaturase 6		45min	47; 49	Cre14.g627488.t1.1	GLU-ADT subunit B		60min	36; 201	Cre02.g074900.t1.1	Calcium-dependent lipid-binding (CaLB domain) family protein
24min	44; 111	Cre12.g483550.t1.2	beta vacuolar processing enzyme		30min	109; 212	Cre02.g095075.t1.1	Function unknown		45min	7; 88	Cre07.g325718.t1.1	Function unknown		60min	70; 178	Cre13.g577100.t1.2	acyl carrier protein 1
24min	126; 157	Cre12.g502300.t1.2	Function unknown		30min	79; 212	Cre06.g286250.t1.2	S-adenosylmethionine carrier 1		45min	88; 125	Cre12.g490000.t1.2	Eukaryotic translation initiation factor 2 subunit 1		60min	42; 49	Cre03.g201776.t1.1	Ubiquitin-conjugating enzyme family protein
24min	44; 112	Cre11.g467708.t2.1	Function unknown		30min	7; 109	Cre12.g515650.t1.2	eukaryotic translation initiation factor 3K		45min	23; 44	Cre08.g364450.t1.2	Acyl-CoA N-acyltransferases (NAT) superfamily protein		60min	58; 146	Cre06.g300700.t1.1	NAD(P)-binding Rossmann-fold superfamily protein
24min	3; 17	Cre03.g196150.t1.2	Function unknown		30min	23; 84	Cre03.g156050.t1.2	ribosome recycling factor, chloroplast precursor		45min	36; 105	Cre05.g245900.t1.2	branched-chain amino acid aminotransferase 5 / branched-chain amino acid transaminase 5 (BCAT5)		60min	21; 49	Cre13.g589400.t1.1	CAP (Cysteine-rich secretory proteins, Antigen 5, and Pathogenesis-related 1 protein) superfamily protein
24min	52; 157	Cre10.g457750.t1.2	sulfate transporter 4;2		30min	65; 79	Cre04.g216950.t1.2	3-ketoacyl-acyl carrier protein synthase III		45min	29; 71	Cre09.g394436.t1.1	Inorganic H pyrophosphatase family protein		60min	58; 211	Cre13.g576760.t1.1	Chlorophyll A-B binding family protein
24min	7; 17	Cre10.g426500.t1.2	Function unknown		30min	84; 127	Cre13.g580000.t1.1	Function unknown		45min	147; 171	Cre16.g690130.t1.2	Function unknown		60min	49; 105	Cre04.g231222.t2.1	chaperonin-60alpha
24min	121; 147	Cre09.g389393.t1.1	Function unknown		30min	84; 167	Cre12.g507800.t1.2	Function unknown		45min	12; 188	Cre16.g666334.t1.1	seed imbibition 2		60min	58; 189	Cre02.g092400.t1.1	Nuclear transport factor 2 (NTF2) family protein with RNA binding (RRM-RBD-RNP motifs) domain
24min	112; 147	Cre17.g705450.t1.2	U-box domain-containing protein kinase family protein		30min	36; 79	Cre09.g395650.t1.1	Function unknown		45min	65; 79	Cre02.g073850.t1.2	photosystem II 11 kDa protein-related		60min	125; 201	Cre11.g467723.t2.1	3-ketoacyl-acyl carrier protein synthase I
24min	17; 79	Cre01.g015950.t1.2	DHBP synthase RibB-like alpha/beta domain		30min	84; 167	Cre03.g145747.t1.1	chorismate synthase, putative / 5-enolpyruvylshikimate-3-phosphate phospholyase, putative		45min	44; 97	Cre16.g696000.t1.2	N-acetylglucosamine-1-phosphate uridylyltransferase 1		60min	47; 49	Cre14.g627488.t1.1	GLU-ADT subunit B
24min	17; 79	Cre01.g007600.t2.1	Chalcone-flavanone isomerase family protein		30min	64; 84	Cre01.g039750.t1.2	peptide deformylase 1B		45min	181; 202	Cre01.g052100.t1.2	Ribosomal L18p/L5e family protein		60min	29; 201	Cre11.g479900.t1.2	Function unknown
24min	153; 199	Cre06.g275500.t1.2	Integrase-type DNA-binding superfamily protein		30min	79; 90	Cre12.g546550.t1.1	Fe-assimilating protein		45min	215	Cre16.g690991.t1.1	Translation elongation factor EF1B, gamma chain		60min	58; 142	Cre01.g069472.t1.1	Cysteinyl-tRNA synthetase, class Ia family protein
24min	127; 162	Cre01.g010400.t1.2	Function unknown		30min	84; 167	Cre16.g684150.t1.2	Function unknown		45min	125; 201	Cre06.g284650.t1.2	Dual-specificity protein phosphatase		60min	125; 201	Cre06.g278148.t1.1	glyoxylate reductase 2
24min	127; 197	Cre13.g567850.t1.2	H/ACA ribonucleoprotein complex, subunit Gar1/Naf1 protein		30min	40; 84	Cre16.g688050.t1.1	eukaryotic translation initiation factor 4B1		45min	163; 191	Cre11.g477850.t1.1	TUDOR-SN protein 2		60min	125; 201	Cre02.g105650.t1.2	low psii accumulation2
24min	44; 171	Cre01.g016300.t1.1	calmodulin-like 38		30min	12; 109	Cre06.g269450.t1.2	eukaryotic translation initiation factor 3G1		45min	205; 208	Cre01.g030050.t1.2	Ribosomal protein L34		60min	40; 49	Cre10.g448800.t1.1	Ribosomal protein S5 domain 2-like superfamily protein
24min	153; 199	Cre13.g585301.t1.1	monogalactosyl diacylglycerol synthase 1		30min	84; 167	Cre09.g396252.t1.1	glutathione reductase		45min	65; 79	Cre12.g534700.t1.2	FKBP-like peptidyl-prolyl cis-trans isomerase family protein		60min	70; 178	Cre01.g004450.t1.2	Membrane protein
24min	111; 167	Cre07.g341850.t1.2	Translation initiation factor 2, small GTP-binding protein		30min	17; 79	Cre01.g015950.t1.2	DHBP synthase RibB-like alpha/beta domain		45min	163; 191	Cre14.g619100.t1.2	CLP protease proteolytic subunit 1		60min	163; 191	Cre12.g549852.t1.1	NAD(P)-binding Rossmann-fold superfamily protein
24min	11; 17	Cre16.g652000.t1.1	Function unknown		30min	40; 84	Cre03.g177200.t1.2	RNA-binding (RRM/RBD/RNP motifs) family protein		45min	17; 47	Cre12.g495850.t1.2	NAD(P)-binding Rossmann-fold superfamily protein		60min	125; 201	Cre03.g205900.t1.2	S-adenosylmethionine decarboxylase
24min	44; 111	Cre12.g527550.t1.2	Function unknown		30min	17; 79	Cre01.g007600.t2.1	Chalcone-flavanone isomerase family protein		45min	7; 114	Cre12.g556600.t1.2	aldehyde dehydrogenase 11A3		60min	28; 58	Cre10.g460050.t2.1	Tetratricopeptide repeat (TPR)-like superfamily protein
24min	44; 112	Cre08.g368700.t1.1	Rubisco methyltransferase family protein		30min	65; 79	Cre12.g487100.t1.2	methionyl-tRNA synthetase / methionine--tRNA ligase / MetRS (cpMetRS)		45min	23; 84	Cre03.g156050.t1.2	ribosome recycling factor, chloroplast precursor		60min	125; 201	Cre01.g029300.t1.2	triosephosphate isomerase
24min	179; 199	Cre02.g107300.t1.2	dihydrodipicolinate synthase		30min	65; 79	Cre02.g142266.t1.1	cytochrome P450, family 97, subfamily A, polypeptide 3		45min	105; 169	Cre12.g494750.t1.2	chloroplast 30S ribosomal protein S20, putative		60min	47; 201	Cre10.g458850.t1.2	Function unknown
24min	112; 212	Cre14.g630835.t1.1	Function unknown		30min	40; 84	Cre02.g103850.t1.2	HISTIDINE BIOSYNTHESIS 5B		45min	36; 79	Cre09.g395650.t1.1	Function unknown		60min	80; 163	Cre16.g665250.t1.2	acclimation of photosynthesis to environment
24min	44; 111	Cre09.g386200.t1.1	Function unknown		30min	84; 167	Cre03.g164700.t1.2	Function unknown		45min	10; 36	Cre08.g380000.t1.2	Function unknown		60min	70; 178	Cre03.g194200.t1.2	pyruvate dehydrogenase E1 beta
24min	79; 212	Cre06.g286250.t1.2	S-adenosylmethionine carrier 1		30min	12; 109	Cre16.g652100.t1.2	methionine aminopeptidase 2B		45min	47; 78	Cre01.g022500.t1.2	NADP-malic enzyme 4		60min	23; 49	Cre01.g045902.t1.1	ATP binding
24min	18; 153	Cre06.g275050.t1.1	gamma-glutamyl hydrolase 1		30min	84; 167	Cre14.g629650.t1.1	high-affinity nickel-transport family protein		45min	23; 105	Cre16.g693850.t1.1	Function unknown		60min	36; 49	Cre14.g625750.t2.1	Tic22-like family protein
24min	79; 212	Cre01.g027550.t1.1	cytochrome P450, family 97, subfamily B, polypeptide 3		30min	79; 163	Cre13.g604650.t2.1	metallopeptidase M24 family protein		45min	36; 105	Cre03.g206600.t1.2	dehydratase family		60min	70; 178	Cre03.g187450.t1.2	Ribose 5-phosphate isomerase, type A protein
24min	17; 173	Cre14.g630700.t1.2	Function unknown		30min	109; 111	Cre03.g175200.t1.2	translocon at the outer envelope membrane of chloroplasts 75-III		45min	7; 17	Cre10.g426500.t1.2	Function unknown		60min	21; 49	Cre08.g373436.t1.1	Function unknown
24min	3; 18	Cre04.g228100.t1.1	Function unknown		30min	84; 167	Cre12.g541777.t1.1	Rubisco methyltransferase family protein		45min	80; 191	Cre03.g170800.t1.2	Function unknown		60min	47; 201	Cre06.g308533.t1.1	Function unknown
24min	44; 111	Cre08.g380201.t1.1	dehydroquinate dehydratase, putative / shikimate dehydrogenase, putative		30min	79; 121	Cre02.g107950.t1.2	Function unknown		45min	135; 205	Cre13.g581650.t1.2	ribosomal protein L12-A		60min	163; 191	Cre11.g477850.t1.1	TUDOR-SN protein 2
24min	18; 115	Cre12.g548000.t1.2	ARM repeat superfamily protein		30min	109; 127	Cre03.g160500.t1.2	lysyl-tRNA synthetase 1		45min	36; 105	Cre16.g651750.t1.2	tRNA synthetase class I (I, L, M and V) family protein		60min	58; 178	Cre01.g004300.t1.2	glutamine-dependent asparagine synthase 1
24min	112; 147	Cre12.g534100.t1.1	B-box type zinc finger protein with CCT domain		30min	65; 79	Cre12.g511150.t1.2	NAD-dependent glycerol-3-phosphate dehydrogenase family protein		45min	47; 182	Cre03.g175100.t1.1	Function unknown		60min	29; 201	Cre03.g183100.t1.2	Mitochondrial import inner membrane translocase subunit Tim17/Tim22/Tim23 family protein
24min	17; 212	Cre06.g302700.t1.1	RNI-like superfamily protein		30min	40; 84	Cre06.g301650.t1.2	Function unknown		45min	7; 29	Cre05.g244900.t1.1	Function unknown		60min	90; 163	Cre06.g278225.t1.1	tetratricopeptide repeat (TPR)-containing protein
24min	112; 147	Cre08.g377150.t1.2	Function unknown		30min	65; 79	Cre01.g048150.t1.2	Staphylococcal nuclease homologue		45min	105; 169	Cre06.g250902.t1.1	Homocysteine S-methyltransferase family protein		60min	58; 178	Cre09.g393173.t1.1	Chlorophyll A-B binding family protein
24min	126; 157	Cre13.g562450.t1.2	ARM repeat superfamily protein							45min	202; 208	Cre14.g612450.t1.2	ribosomal protein L15		60min	163; 203	Cre03.g158900.t1.2	2-oxoacid dehydrogenases acyltransferase family protein
24min	18; 167	Cre03.g201100.t1.2	AAA-type ATPase family protein							45min	147; 171	Cre12.g503650.t1.2	S-adenosyl-L-methionine-dependent methyltransferases superfamily protein		60min	8; 58	Cre02.g100050.t1.2	Oxoglutarate/iron-dependent oxygenase
24min	4; 199	Cre17.g731850.t1.2	short-chain dehydrogenase-reductase B							45min	105; 202	Cre17.g734450.t1.2	Ribosomal protein L19 family protein		60min	70; 72	Cre17.g729800.t1.2	63 kDa inner membrane family protein
24min	52; 199	Cre14.g609600.t1.1	Function unknown							45min	12; 64	Cre03.g157564.t1.2	Function unknown		60min	58; 178	Cre10.g457650.t1.2	secE/sec61-gamma protein transport protein
24min	17; 212	Cre03.g207400.t1.2	Function unknown							45min	44; 171	Cre01.g016300.t1.1	calmodulin-like 38		60min	163; 191	Cre03.g204350.t1.2	CLP protease R subunit 4
24min	126; 157	Cre12.g483700.t1.2	organellar single-stranded DNA binding protein 3							45min	12; 109	Cre16.g652100.t1.2	methionine aminopeptidase 2B		60min	70; 193	Cre02.g074100.t1.2	Function unknown
24min	147; 171	Cre06.g251400.t1.2	NADP-malic enzyme 3							45min	36; 214	Cre05.g233305.t1.1	NAD(P)-binding Rossmann-fold superfamily protein		60min	8; 58	Cre02.g114400.t1.2	Radical SAM superfamily protein
24min	18; 123	Cre01.g024100.t1.1	Function unknown							45min	88; 171	Cre03.g171350.t1.2	SecY protein transport family protein		60min	125; 201	Cre01.g052250.t1.2	thioredoxin X
24min	111; 179	Cre03.g145967.t1.1	Nucleic acid-binding, OB-fold-like protein							45min	11; 29	Cre07.g349200.t1.2	Function unknown		60min	125; 201	Cre10.g436500.t1.2	Survival protein SurE-like phosphatase/nucleotidase
24min	153; 199	Cre12.g496200.t1.2	ARM repeat superfamily protein							45min	114; 139	Cre01.g002500.t1.2	Chlamyopsin, light-gated proton channel rhodopsin		60min	58; 193	Cre13.g578650.t1.1	high chlorophyll fluorescence phenotype 173
24min	17; 212	Cre09.g412850.t1.1	Function unknown							45min	42; 47	Cre16.g675550.t2.1	FK506-binding protein 13		60min	49; 97	Cre02.g097550.t1.2	YebC-related
24min	127; 179	Cre12.g498100.t1.2	eukaryotic translation initiation factor 3E							45min	88; 182	Cre01.g045200.t1.1	allene oxide cyclase 2		60min	125; 163	Cre02.g079600.t1.2	phenylalanyl-tRNA synthetase class IIc family protein
24min	153; 199	Cre07.g348500.t1.1	Nucleic acid-binding, OB-fold-like protein							45min	47; 203	Cre12.g534600.t1.2	translocase of outer membrane 20 kDa subunit 3		60min	125; 201	Cre13.g604000.t1.1	Function unknown
24min	44; 171	Cre10.g441550.t1.1	CBS domain-containing protein with a domain of unknown function (DUF21)							45min	65; 79	Cre12.g511150.t1.2	NAD-dependent glycerol-3-phosphate dehydrogenase family protein		60min	49; 163	Cre03.g145887.t1.1	Sec-independent periplasmic protein translocase
24min	4; 18	Cre03.g191300.t1.2	Low-CO2-inducible protein							45min	49; 105	Cre10.g439900.t1.2	heat shock protein 70 (Hsp 70) family protein		60min	125; 163	Cre09.g410650.t1.2	ATP phosphoribosyl transferase 2
24min	109; 212	Cre02.g095075.t1.1	Function unknown							45min	88; 171	Cre03.g195388.t1.1	Function unknown		60min	163; 191	Cre12.g517100.t1.1	Chalcone-flavanone isomerase family protein
24min	112; 212	Cre05.g237450.t1.2	30S ribosomal protein, putative							45min	38; 65	Cre03.g213537.t1.1	basic transcription factor 3		60min	28; 49	Cre12.g532000.t1.1	Function unknown
24min	17; 26	Cre03.g143967.t1.1	Function unknown							45min	80; 203	Cre06.g256250.t1.2	chloroplast thylakoid lumen protein		60min	70; 72	Cre09.g411200.t1.2	Rieske (2Fe-2S) domain-containing protein
24min	4; 212	Cre12.g552850.t1.1	Glycine cleavage T-protein family							45min	24; 29	Cre07.g356350.t1.1	Deoxyxylulose-5-phosphate synthase		60min	58; 125	Cre02.g085450.t1.2	Coproporphyrinogen III oxidase
24min	44; 171	Cre10.g430501.t1.1	Octicosapeptide/Phox/Bem1p (PB1) domain-containing protein / tetratricopeptide repeat (TPR)-containing protein							45min	205; 208	Cre08.g365400.t1.2	Ribosomal protein L31		60min	49; 76	Cre09.g386753.t1.1	Function unknown
24min	179; 199	Cre13.g606652.t1.1	Function unknown							45min	191; 212	Cre12.g542202.t1.1	Protein kinase superfamily protein		60min	125; 163	Cre02.g099850.t1.1	pyruvate dehydrogenase E1 alpha
24min	179; 199	Cre12.g525200.t1.2	homolog of nucleolar protein NOP56							45min	38; 135	Cre10.g429150.t1.2	tryptophan biosynthesis 1		60min	88; 201	Cre03.g151200.t1.2	Predicted protein
24min	112; 147	Cre06.g252200.t1.2	translocon at the outer envelope membrane of chloroplasts 34							45min	32; 215	Cre02.g145950.t1.2	Function unknown		60min	125; 201	Cre08.g371650.t1.2	Bacterial sec-independent translocation protein mttA/Hcf106
24min	23; 111	Cre16.g673617.t1.1	Peptide chain release factor 1							45min	109; 168	Cre03.g199900.t1.2	Eukaryotic initiation factor 4E protein		60min	88; 201	Cre02.g098450.t1.2	eukaryotic translation initiation factor 2 gamma subunit
24min	17; 23	Cre17.g738050.t1.2	PLAC8 family protein							45min	47; 109	Cre09.g391171.t1.1	glutamine-dependent asparagine synthase 1		60min	49; 169	Cre08.g375550.t1.2	Function unknown
24min	157; 197	Cre10.g437100.t1.1	ARM repeat superfamily protein							45min	109; 168	Cre13.g587050.t1.2	eukaryotic release factor 1-3		60min	79; 163	Cre13.g604650.t2.1	metallopeptidase M24 family protein
24min	44; 112	Cre08.g375900.t1.1	Eukaryotic translation initiation factor eIF2A family protein							45min	47; 88	Cre07.g345800.t1.1	Function unknown		60min	58; 178	Cre07.g325734.t1.1	nucleoside diphosphate kinase 2
24min	191; 212	Cre12.g542202.t1.1	Protein kinase superfamily protein							45min	47; 203	Cre12.g546600.t1.1	Fe-assimilating protein		60min	37; 70	Cre01.g038600.t1.2	fatty acid desaturase 7
24min	109; 179	Cre10.g441200.t1.2	LA RNA-binding protein							45min	65; 79	Cre14.g627850.t1.2	Dihydrodipicolinate reductase, bacterial/plant
24min	126; 157	Cre16.g694202.t1.1	ubiquitin-specific protease 17							45min	97; 208	Cre02.g088900.t1.2	Ribosomal protein L1p/L10e family
24min	18; 36	Cre02.g147900.t4.1	Pyruvate kinase family protein							45min	12; 109	Cre13.g564250.t1.2	eukaryotic translation initiation factor 3A
24min	11; 212	Cre06.g274700.t1.1	OTU-like cysteine protease family protein							45min	205; 208	Cre12.g493950.t1.2	Ribosomal protein S13/S18 family
24min	17; 18	Cre09.g397549.t1.1	Kinase-related protein of unknown function (DUF1296)							45min	47; 88	Cre16.g691000.t1.2	elongation factor P (EF-P) family protein
24min	84; 127	Cre16.g676314.t1.1	translation initiation factor 3 subunit H1							45min	7; 47	Cre12.g497850.t1.2	Function unknown
24min	11; 212	Cre01.g038200.t1.2	Function unknown							45min	12; 29	Cre08.g361800.t1.2	Function unknown
24min	179; 199	Cre07.g344550.t1.2	D-3-phosphoglycerate dehydrogenase							45min	47; 88	Cre12.g534450.t1.1	SMAD/FHA domain-containing protein
24min	10; 18	Cre02.g094400.t1.2	Function unknown							45min	109; 171	Cre02.g073550.t1.2	nucleosome assembly protein1;1
24min	153; 199	Cre03.g168150.t1.2	VH1-interacting kinase							45min	23; 24	Cre13.g584850.t1.1	glutathione S-transferase PHI 10
24min	126; 157	Cre10.g428750.t1.1	RNA binding;RNA binding							45min	121; 168	Cre12.g533351.t1.1	heat shock protein 101
24min	11; 112	Cre12.g489050.t1.2	cytidinediphosphate diacylglycerol synthase 4							45min	23; 173	Cre03.g154600.t1.2	thylakoid lumen 15.0 kDa protein
24min	127; 162	Cre14.g617600.t1.2	DegP protease 10							45min	29; 76	Cre16.g675550.t1.2	FK506-binding protein 13
24min	147; 171	Cre16.g690130.t1.2	Function unknown							45min	28; 215	Cre14.g627444.t1.1	Function unknown
24min	168; 179	Cre17.g704850.t1.2	adenine phosphoribosyl transferase 1							45min	112; 171	Cre14.g611150.t1.2	Small nuclear ribonucleoprotein family protein
24min	111; 179	Cre12.g507150.t1.2	Function unknown							45min	7; 97	Cre03.g171100.t1.1	Chloroplast J-like domain 1
24min	127; 197	Cre06.g278167.t1.1	Function unknown							45min	205; 208	Cre48.g761197.t1.1	Ribosomal protein L3 family protein
24min	112; 147	Cre15.g643702.t1.1	Function unknown							45min	44; 171	Cre10.g441550.t1.1	CBS domain-containing protein with a domain of unknown function (DUF21)
24min	7; 17	Cre08.g375950.t1.1	Nuclear transport factor 2 (NTF2) family protein							45min	114; 168	Cre07.g346950.t1.1	Function unknown
24min	18; 111	Cre17.g734300.t2.1	translocon outer complex protein 120							45min	202; 208	Cre16.g659950.t1.1	Ribosomal protein S5 family protein
24min	153; 199	Cre06.g284550.t1.2	Function unknown							45min	12; 114	Cre07.g346850.t1.2	Function unknown
24min	112; 147	Cre02.g082250.t1.1	homoserine kinase							45min	65; 139	Cre01.g049000.t1.2	Transcriptional coactivator/pterin dehydratase
24min	126; 157	Cre03.g172950.t1.2	homologue of NAP57							45min	109; 168	Cre03.g190100.t1.1	eukaryotic translation initiation factor 3B-2
24min	127; 167	Cre17.g697450.t1.2	RNA polymerase I-associated factor PAF67							45min	134; 203	Cre03.g200250.t1.2	Phosphoenolpyruvate carboxylase family protein
24min	121; 147	Cre12.g501600.t1.2	Basic-leucine zipper (bZIP) transcription factor family protein							45min	105; 167	Cre02.g081050.t1.2	Flagellar Associated Protein
24min	88; 212	Cre10.g458550.t1.2	Uncharacterised BCR, YbaB family COG0718							45min	168; 171	Cre06.g284100.t1.2	ammonium transporter 1;3
24min	109; 111	Cre03.g175200.t1.2	translocon at the outer envelope membrane of chloroplasts 75-III							45min	178; 181	Cre10.g463350.t1.2	Hydroxyproline-rich glycoprotein
24min	126; 157	Cre01.g020950.t1.2	ribosome biogenesis regulatory protein (RRS1) family protein							45min	29; 215	Cre08.g363500.t1.2	Protein-tyrosine phosphatase-like, PTPLA
24min	55; 127	Cre09.g393150.t1.2	Multicopper ferroxidase							45min	135; 205	Cre12.g505850.t1.2	chaperonin 20
24min	4; 17	Cre07.g344600.t1.2	D-3-phosphoglycerate dehydrogenase							45min	139; 168	Cre06.g308850.t1.2	Translation initiation factor eIF3 subunit
24min	18; 199	Cre05.g234050.t1.2	Function unknown							45min	134; 203	Cre17.g715250.t1.2	biotin carboxyl carrier protein 2
24min	40; 127	Cre03.g194400.t1.2	Transducin/WD40 repeat-like superfamily protein							45min	23; 125	Cre06.g298350.t1.2	ARM repeat superfamily protein
24min	26; 112	Cre12.g508300.t1.1	Function unknown							45min	125; 201	Cre03.g182500.t1.2	SRP72 RNA-binding domain
24min	177; 199	Cre05.g232002.t2.1	acyl-CoA oxidase 2							45min	139; 168	Cre09.g391400.t1.1	Function unknown
24min	18; 153	Cre16.g689050.t1.1	acyl-CoA oxidase 5							45min	147; 171	Cre06.g251400.t1.2	NADP-malic enzyme 3
24min	127; 197	Cre09.g417200.t1.2	Proteasome component (PCI) domain protein							45min	88; 212	Cre10.g458550.t1.2	Uncharacterised BCR, YbaB family COG0718
24min	11; 212	Cre09.g407600.t1.2	Haem oxygenase-like, multi-helical							45min	36; 97	Cre03.g204250.t1.2	S-adenosyl-L-homocysteine hydrolase
24min	23; 212	Cre03.g183400.t1.1	Function unknown							45min	14; 215	Cre06.g296300.t1.1	Scavenger receptor cysteine rich (SRCR) protein
24min	18; 36	Cre06.g261150.t1.2	Radical SAM superfamily protein							45min	168; 171	Cre02.g095044.t1.1	Function unknown
24min	112; 147	Cre16.g652200.t1.2	Metalloproteinase of VMP family							45min	36; 201	Cre02.g074900.t1.1	Calcium-dependent lipid-binding (CaLB domain) family protein
24min	23; 111	Cre17.g746547.t1.1	Basic-leucine zipper (bZIP) transcription factor family protein							45min	14; 29	Cre02.g101150.t1.2	Function unknown
24min	18; 215	Cre05.g234651.t1.1	Galactose mutarotase-like superfamily protein							45min	125; 201	Cre08.g358540.t1.1	NAD(P)-linked oxidoreductase superfamily protein
24min	179; 199	Cre06.g293150.t1.2	Function unknown							45min	65; 79	Cre04.g216950.t1.2	3-ketoacyl-acyl carrier protein synthase III
24min	127; 197	Cre05.g242300.t1.2	Eukaryotic translation initiation factor 3 subunit 7 (eIF-3)							45min	125; 163	Cre02.g099850.t1.1	pyruvate dehydrogenase E1 alpha
24min	127; 179	Cre06.g263850.t1.1	Glucose-6-phosphate/phosphate translocator-related							45min	178; 203	Cre06.g279150.t1.2	Class II aminoacyl-tRNA and biotin synthetases superfamily protein
24min	126; 157	Cre10.g441400.t1.2	NOP56-like pre RNA processing ribonucleoprotein							45min	5; 215	Cre11.g483450.t1.1	Function unknown
24min	40; 111	Cre13.g569250.t1.2	Predicted protein							45min	80; 203	Cre02.g076250.t1.1	Translation elongation factor EFG/EF2 protein
24min	36; 111	Cre13.g566250.t1.2	Function unknown							45min	90; 135	Cre02.g084000.t1.2	Function unknown
24min	147; 168	Cre17.g722750.t1.2	Function unknown							45min	47; 212	Cre48.g761147.t1.1	Function unknown
24min	18; 19	Cre09.g389250.t1.2	LSD1-like 3							45min	97; 205	Cre06.g272850.t1.2	Ribosomal protein L10 family protein
24min	44; 147	Cre01.g013100.t1.1	pathogenesis-related gene 1							45min	90; 205	Cre06.g259850.t1.2	Putative chloroplast ribosomal protein L29, imported to chloroplast, large ribosomal subunit; was MRPL29 (initially thought to be mitochondrial)
24min	11; 17	Cre01.g049900.t1.1	Function unknown							45min	125; 201	Cre01.g029300.t1.2	triosephosphate isomerase
24min	19; 112	Cre03.g154400.t1.2	Function unknown							45min	23; 173	Cre16.g684750.t1.2	NAD(P)-linked oxidoreductase superfamily protein
24min	140; 157	Cre02.g073200.t1.2	L-O-methylthreonine resistant 1							45min	65; 79	Cre13.g580350.t1.2	Function unknown
24min	157; 162	Cre02.g086300.t2.1	Function unknown							45min	114; 168	Cre07.g346900.t1.1	Function unknown
24min	147; 171	Cre13.g573900.t1.2	Function unknown							45min	105; 121	Cre17.g697406.t1.2	Function unknown
24min	44; 111	Cre13.g576650.t1.2	histidine biosynthesis bifunctional protein (HISIE)							45min	88; 182	Cre10.g455300.t1.2	Small nuclear ribonucleoprotein family protein
24min	126; 157	Cre02.g077300.t1.2	fibrillarin 2							45min	65; 79	Cre16.g681900.t1.2	SECY homolog 1
24min	18; 188	Cre01.g027150.t1.1	DEAD/DEAH box helicase, putative							45min	139; 168	Cre12.g516200.t1.2	Ribosomal protein S5/Elongation factor G/III/V family protein
24min	112; 171	Cre14.g611150.t1.2	Small nuclear ribonucleoprotein family protein							45min	84; 181	Cre04.g218700.t1.2	Nucleic acid-binding, OB-fold-like protein
24min	153; 199	Cre13.g588650.t1.2	Function unknown							45min	88; 201	Cre12.g522600.t1.2	cytochrome c-2
24min	109; 127	Cre03.g160500.t1.2	lysyl-tRNA synthetase 1							45min	29; 72	Cre05.g234750.t1.2	Predicted protein
24min	127; 179	Cre03.g144627.t1.1	Pyridoxal phosphate (PLP)-dependent transferases superfamily protein							45min	168; 171	Cre04.g217550.t1.1	eukaryotic translation initiation factor 3C
24min	18; 127	Cre06.g279750.t1.2	methionine aminopeptidase 1A							45min	79; 90	Cre12.g546550.t1.1	Fe-assimilating protein
24min	44; 147	Cre09.g400950.t1.2	phosphate transporter 4;2							45min	90; 135	Cre02.g108850.t1.2	Ribosomal protein L17 family protein
24min	179; 199	Cre14.g616100.t1.1	FK506 BINDING PROTEIN 53							45min	44; 171	Cre10.g430501.t1.1	Octicosapeptide/Phox/Bem1p (PB1) domain-containing protein / tetratricopeptide repeat (TPR)-containing protein
24min	64; 111	Cre12.g556150.t1.2	CAAX amino terminal protease family protein							45min	169; 181	Cre06.g308533.t2.1	Function unknown
24min	109; 147	Cre06.g288650.t1.2	fatty acid desaturase 6							45min	12; 121	Cre19.g751047.t1.1	Function unknown
24min	18; 188	Cre17.g719900.t1.2	catalytics;carbohydrate kinases;phosphoglucan, water dikinases							45min	84; 105	Cre11.g479150.t3.1	Function unknown
24min	153; 199	Cre04.g222950.t1.2	Function unknown							45min	38; 90	Cre12.g494450.t1.2	small subunit ribosomal protein 16
24min	84; 127	Cre13.g580000.t1.1	Function unknown							45min	205; 208	Cre02.g118950.t1.2	Nucleic acid-binding, OB-fold-like protein
24min	112; 147	Cre17.g727100.t1.2	Function unknown							45min	29; 182	Cre17.g733850.t1.2	Function unknown
24min	112; 147	Cre07.g352350.t1.2	FTSH protease 1							45min	12; 121	Cre06.g258700.t1.1	methylcrotonyl-CoA carboxylase alpha chain, mitochondrial / 3-methylcrotonyl-CoA carboxylase 1 (MCCA)
24min	17; 212	Cre16.g671950.t1.1	Function unknown							45min	49; 215	Cre06.g284900.t2.1	cyclophilin 5
24min	126; 157	Cre01.g048950.t1.2	uridine 5\'-monophosphate synthase / UMP synthase (PYRE-F) (UMPS)							45min	114; 139	Cre10.g434650.t1.1	Copper transport accessory protein
24min	44; 111	Cre07.g352300.t1.2	Function unknown							45min	7; 171	Cre01.g016528.t1.1	haloacid dehalogenase-like hydrolase family protein
24min	17; 18	Cre16.g686750.t1.2	phosphate transporter 1;6							45min	125; 201	Cre11.g467723.t2.1	3-ketoacyl-acyl carrier protein synthase I
24min	44; 111	Cre02.g080250.t1.2	YGGT family protein							45min	23; 111	Cre16.g673617.t1.1	Peptide chain release factor 1
24min	7; 17	Cre10.g438650.t1.2	P-loop containing nucleoside triphosphate hydrolases superfamily protein							45min	17; 23	Cre17.g738050.t1.2	PLAC8 family protein
24min	17; 109	Cre17.g698532.t1.1	Function unknown							45min	88; 171	Cre02.g111700.t1.2	calcium-dependent protein kinase 15
24min	23; 111	Cre12.g517900.t1.1	Albino or Glassy Yellow 1							45min	159; 215	Cre02.g107150.t1.1	Function unknown
24min	112; 147	Cre05.g244400.t1.1	Function unknown							45min	7; 121	Cre04.g225050.t1.1	Function unknown
24min	11; 212	Cre07.g315700.t1.2	FKBP-like peptidyl-prolyl cis-trans isomerase family protein							45min	38; 135	Cre16.g673729.t1.1	chaperonin 20
24min	147; 168	Cre06.g300550.t1.2	Histone H3 K4-specific methyltransferase SET7/9 family protein							45min	23; 121	Cre03.g159500.t2.1	Pyridoxal-dependent decarboxylase family protein
24min	191; 212	Cre06.g308600.t1.2	Function unknown							45min	36; 78	Cre04.g213761.t2.1	Thioesterase superfamily protein
24min	18; 153	Cre16.g657700.t1.1	Function unknown							45min	12; 13	Cre03.g174350.t1.2	Protein of unknown function (DUF506)
24min	10; 17	Cre09.g402293.t1.1	Function unknown							45min	125; 201	Cre10.g436500.t1.2	Survival protein SurE-like phosphatase/nucleotidase
24min	7; 44	Cre14.g624850.t1.1	Function unknown							45min	23; 212	Cre03.g183400.t1.1	Function unknown
24min	44; 97	Cre08.g379650.t1.2	translocon at the inner envelope membrane of chloroplasts 20							45min	78; 191	Cre01.g013350.t1.2	Function unknown
24min	47; 212	Cre02.g147900.t1.1	Pyruvate kinase family protein							45min	7; 139	Cre06.g258733.t1.1	methylthioalkylmalate synthase-like 4
24min	44; 111	Cre03.g148000.t1.2	Function unknown							45min	65; 139	Cre12.g500950.t1.2	CLP protease P4
24min	147; 171	Cre12.g503650.t1.2	S-adenosyl-L-methionine-dependent methyltransferases superfamily protein							45min	29; 201	Cre11.g479900.t1.2	Function unknown
24min	17; 179	Cre12.g527850.t1.1	Translin family protein							45min	29; 215	Cre06.g273000.t1.2	HIS triad family protein 3
24min	44; 97	Cre16.g696000.t1.2	N-acetylglucosamine-1-phosphate uridylyltransferase 1							45min	38; 181	Cre07.g339150.t1.1	TCP-1/cpn60 chaperonin family protein
										45min	11; 29	Cre03.g144504.t1.1	Function unknown
										45min	125; 201	Cre06.g278148.t1.1	glyoxylate reductase 2
										45min	112; 171	Cre02.g098400.t1.2	Function unknown
										45min	139; 168	Cre01.g000150.t1.2	zinc transporter 7 precursor
										45min	105; 202	Cre06.g299000.t1.2	Ribosomal protein L21
										45min	191; 203	Cre15.g636750.t1.2	glutathione S-transferase F3
										45min	66; 191	Cre17.g712300.t1.1	Function unknown
										45min	18; 36	Cre02.g147900.t4.1	Pyruvate kinase family protein
										45min	23; 97	Cre17.g741450.t1.2	chaperonin 60 beta
										45min	125; 201	Cre02.g105650.t1.2	low psii accumulation2
										45min	7; 182	Cre11.g469150.t1.2	Function unknown
										45min	169; 202	Cre01.g017300.t1.2	Plastid ribosomal protein S21
										45min	78; 191	Cre12.g519050.t1.1	Function unknown
										45min	74; 182	Cre02.g088200.t1.2	PDI-like 1-4
										45min	14; 29	Cre02.g086300.t1.1	Function unknown
										45min	181; 202	Cre11.g479500.t1.2	ribosomal protein L4
										45min	45; 203	Cre10.g438550.t1.2	Bacterial sec-independent translocation protein mttA/Hcf106
										45min	205; 208	Cre10.g462950.t1.2	ribosomal protein L33
										45min	7; 18	Cre16.g655150.t1.2	Tetratricopeptide repeat (TPR)-like superfamily protein
										45min	23; 38	Cre06.g296600.t1.2	lumazine-binding family protein
										45min	125; 201	Cre03.g205900.t1.2	S-adenosylmethionine decarboxylase
										45min	80; 191	Cre06.g278104.t1.1	Function unknown
										45min	90; 135	Cre12.g517150.t1.1	APS reductase 3
										45min	36; 109	Cre10.g451900.t1.1	Pyridoxal-5\'-phosphate-dependent enzyme family protein
										45min	205; 208	Cre02.g083950.t1.1	Ribosomal protein PSRP-3/Ycf65
										45min	74; 182	Cre17.g702950.t1.2	Function unknown
										45min	47; 182	Cre03.g207700.t1.1	farnesyl diphosphate synthase 2
										45min	18; 215	Cre05.g234651.t1.1	Galactose mutarotase-like superfamily protein
										45min	105; 169	Cre02.g077350.t1.2	histidinol dehydrogenase
										45min	14; 29	Cre17.g715350.t1.2	ARF-GAP domain 9
										45min	47; 201	Cre10.g458850.t1.2	Function unknown
										45min	23; 97	Cre07.g334600.t1.2	Predicted protein
										45min	181; 202	Cre12.g520600.t1.2	Translation elongation factor EF1B/ribosomal protein S6 family protein
										45min	168; 179	Cre17.g704850.t1.2	adenine phosphoribosyl transferase 1
										45min	38; 90	Cre02.g143000.t1.2	phospholipid/glycerol acyltransferase family protein
										45min	114; 139	Cre07.g346050.t1.2	dicarboxylate diiron protein, putative (Crd1)
										45min	7; 17	Cre08.g375950.t1.1	Nuclear transport factor 2 (NTF2) family protein
										45min	23; 49	Cre01.g045902.t1.1	ATP binding
										45min	29; 80	Cre06.g255500.t1.2	alpha/beta-Hydrolases superfamily protein
										45min	74; 182	Cre05.g243800.t1.2	photosystem II family protein
										45min	10; 12	Cre06.g291850.t1.2	RNI-like superfamily protein
										45min	159; 191	Cre02.g085900.t1.2	myo-inositol monophosphatase like 1
										45min	12; 109	Cre06.g269450.t1.2	eukaryotic translation initiation factor 3G1
										45min	36; 49	Cre14.g625750.t2.1	Tic22-like family protein
										45min	65; 79	Cre09.g398289.t1.1	Phospholipid/glycerol acyltransferase family protein
										45min	65; 139	Cre12.g532100.t1.2	Function unknown
										45min	163; 191	Cre12.g549852.t1.1	NAD(P)-binding Rossmann-fold superfamily protein
										45min	88; 125	Cre02.g078507.t1.2	Function unknown
										45min	29; 78	Cre06.g255350.t1.2	hydroxyethylthiazole kinase family protein
										45min	47; 201	Cre06.g308533.t1.1	Function unknown
										45min	65; 79	Cre02.g142266.t1.1	cytochrome P450, family 97, subfamily A, polypeptide 3
										45min	12; 182	Cre02.g073700.t1.2	Uroporphyrinogen decarboxylase
										45min	139; 168	Cre09.g402100.t1.2	Function unknown
										45min	139; 168	Cre17.g716950.t1.1	Function unknown
										45min	47; 88	Cre05.g241300.t1.2	small nuclear ribonucleoprotein F
										45min	121; 168	Cre03.g167051.t1.2	pyridoxine biosynthesis 2
										45min	29; 201	Cre03.g183100.t1.2	Mitochondrial import inner membrane translocase subunit Tim17/Tim22/Tim23 family protein
										45min	90; 163	Cre06.g278225.t1.1	tetratricopeptide repeat (TPR)-containing protein
										45min	147; 171	Cre13.g573900.t1.2	Function unknown
										45min	7; 109	Cre12.g515650.t1.2	eukaryotic translation initiation factor 3K
										45min	182; 215	Cre12.g495951.t1.1	cyclophilin 20-2
										45min	13; 105	Cre01.g016850.t1.2	Uncharacterised protein family SERF
										45min	29; 47	Cre17.g732300.t1.2	Mevalonate/galactokinase family protein
										45min	38; 181	Cre16.g652550.t1.2	Translation protein SH3-like family protein
										45min	80; 203	Cre03.g182150.t1.2	thylakoid lumen 18.3 kDa protein
										45min	163; 203	Cre03.g158900.t1.2	2-oxoacid dehydrogenases acyltransferase family protein
										45min	168; 171	Cre01.g032300.t1.2	poly(A) binding protein 7
										45min	65; 79	Cre01.g048150.t1.2	Staphylococcal nuclease homologue
										45min	49; 105	Cre04.g231222.t2.1	chaperonin-60alpha
										45min	163; 191	Cre03.g204350.t1.2	CLP protease R subunit 4
										45min	65; 79	Cre09.g387800.t1.2	ferritin 3
										45min	3; 139	Cre08.g362100.t1.1	Similar to Flagellar Associated Protein FAP154
										45min	12; 109	Cre03.g145727.t1.1	Tyrosyl-tRNA synthetase, class Ib, bacterial/mitochondrial
										45min	18; 36	Cre06.g261150.t1.2	Radical SAM superfamily protein
										45min	163; 203	Cre02.g080200.t1.2	Transketolase
										45min	12; 23	Cre15.g641200.t1.2	Mitochondrial substrate carrier family protein
										45min	23; 111	Cre17.g746547.t1.1	Basic-leucine zipper (bZIP) transcription factor family protein
										45min	97; 171	Cre02.g142246.t1.1	Function unknown
										45min	12; 64	Cre12.g494400.t1.2	nucleotide binding protein 35
										45min	173; 182	Cre13.g602450.t1.2	Function unknown
										45min	80; 203	Cre12.g510400.t1.1	rubredoxin family protein
										45min	45; 203	Cre07.g335300.t1.2	fatty acid biosynthesis 1
										45min	181; 202	Cre06.g265800.t1.2	Ribosomal L28 family
										45min	23; 159	Cre05.g240850.t1.2	thiaminC
										45min	7; 191	Cre04.g231026.t1.1	chloroplast signal recognition particle component (CAO)
										45min	74; 182	Cre15.g636050.t1.2	thylakoid lumen 15.0 kDa protein
										45min	105; 121	Cre14.g611450.t1.1	Plastid-lipid associated protein PAP / fibrillin family protein
										45min	36; 111	Cre13.g566250.t1.2	Function unknown
										45min	90; 135	Cre09.g415950.t1.2	Ribosomal protein L6 family
										45min	23; 97	Cre17.g739426.t1.1	nuclear shuttle interacting
										45min	65; 79	Cre16.g688800.t1.2	Function unknown
										45min	139; 168	Cre09.g409350.t1.2	RNAse l inhibitor protein 2
										45min	105; 169	Cre03.g189400.t1.2	seryl-tRNA synthetase / serine--tRNA ligase
										45min	105; 169	Cre10.g436350.t1.1	shikimate kinase 1
										45min	90; 135	Cre06.g261800.t1.2	arogenate dehydratase 6
										45min	36; 215	Cre08.g370650.t1.2	6-phosphogluconolactonase 1
										45min	49; 97	Cre02.g097550.t1.2	YebC-related
										45min	26; 29	Cre03.g169150.t1.2	RNA-binding (RRM/RBD/RNP motifs) family protein
										45min	88; 182	Cre16.g687300.t1.2	Tetratricopeptide repeat (TPR)-like superfamily protein
										45min	78; 191	Cre17.g714900.t1.2	thylakoid lumenal 17.9 kDa protein, chloroplast
										45min	125; 163	Cre02.g079600.t1.2	phenylalanyl-tRNA synthetase class IIc family protein
										45min	125; 201	Cre13.g604000.t1.1	Function unknown
										45min	10; 36	Cre02.g147900.t3.1	Pyruvate kinase family protein
										45min	23; 97	Cre10.g421600.t1.2	threonyl-tRNA synthetase, putative / threonine--tRNA ligase, putative
										45min	40; 105	Cre01.g039350.t1.2	P450 reductase 1
										45min	23; 97	Cre06.g249750.t1.1	Function unknown
										45min	125; 201	Cre06.g280750.t1.1	Function unknown
										45min	29; 78	Cre04.g219787.t1.2	UbiA prenyltransferase family protein
										45min	205; 208	Cre12.g519180.t4.1	elongation factor Ts family protein
										45min	65; 79	Cre16.g654500.t1.1	eukaryotic translation initiation factor 2
										45min	125; 163	Cre09.g410650.t1.2	ATP phosphoribosyl transferase 2
										45min	24; 181	Cre12.g519180.t2.1	elongation factor Ts family protein
										45min	163; 191	Cre12.g517100.t1.1	Chalcone-flavanone isomerase family protein
										45min	7; 97	Cre13.g602350.t1.2	Aldolase-type TIM barrel family protein
										45min	125; 191	Cre09.g409100.t1.2	uroporphyrinogen-III synthase family protein
										45min	23; 171	Cre12.g528000.t1.2	Function unknown
										45min	7; 171	Cre12.g533550.t1.1	Pyruvate kinase family protein
										45min	58; 125	Cre02.g085450.t1.2	Coproporphyrinogen III oxidase
										45min	90; 135	Cre08.g358562.t1.1	chaperonin 20
										45min	114; 139	Cre07.g344350.t1.2	plastidic type i signal peptidase 1
										45min	3; 215	Cre04.g225350.t1.1	GYF domain-containing protein
										45min	5; 215	Cre12.g487700.t1.2	Function unknown
										45min	7; 135	Cre12.g522350.t1.2	Nucleotidylyl transferase superfamily protein
										45min	90; 121	Cre09.g394750.t1.2	ribosomal protein S1
										45min	90; 135	Cre12.g556050.t1.2	ribosomal protein L9
										45min	65; 139	Cre09.g389430.t1.1	phenylalanyl-tRNA synthetase, putative / phenylalanine--tRNA ligase, putative
										45min	4; 36	Cre02.g105150.t1.1	Function unknown
										45min	88; 201	Cre03.g151200.t1.2	Predicted protein
										45min	135; 181	Cre07.g352850.t1.2	Plastid ribosomal protein L32
										45min	181; 202	Cre04.g217932.t1.1	Ribosomal protein L35
										45min	125; 201	Cre08.g371650.t1.2	Bacterial sec-independent translocation protein mttA/Hcf106
										45min	65; 139	Cre03.g198950.t1.2	Mog1/PsbP/DUF1795-like photosystem II reaction center PsbP family protein
										45min	7; 17	Cre10.g438650.t1.2	P-loop containing nucleoside triphosphate hydrolases superfamily protein
										45min	88; 201	Cre02.g098450.t1.2	eukaryotic translation initiation factor 2 gamma subunit
										45min	23; 111	Cre12.g517900.t1.1	Albino or Glassy Yellow 1
										45min	65; 79	Cre12.g487100.t1.2	methionyl-tRNA synthetase / methionine--tRNA ligase / MetRS (cpMetRS)
										45min	7; 88	Cre01.g042200.t1.1	Function unknown
										45min	26; 29	Cre12.g487150.t1.1	Phosphoglycerate mutase family protein
										45min	147; 168	Cre06.g300550.t1.2	Histone H3 K4-specific methyltransferase SET7/9 family protein
										45min	191; 212	Cre06.g308600.t1.2	Function unknown
										45min	169; 181	Cre03.g161400.t1.2	tryptophan synthase beta-subunit 2
										45min	205; 208	Cre06.g264300.t1.2	S15/NS1, RNA-binding protein
										45min	205; 208	Cre03.g195650.t1.2	Ribosomal protein S10p/S20e family protein
										45min	7; 44	Cre14.g624850.t1.1	Function unknown
										45min	90; 135	Cre02.g120100.t1.2	ribulose bisphosphate carboxylase small chain 1A
										45min	44; 97	Cre08.g379650.t1.2	translocon at the inner envelope membrane of chloroplasts 20
										45min	36; 135	Cre03.g143887.t1.1	Arginyl-tRNA synthetase, class Ic
										45min	7; 139	Cre16.g677000.t1.2	Heat shock protein 70 (Hsp 70) family protein
										45min	12; 19	Cre16.g656100.t1.1	Function unknown
										45min	12; 153	Cre12.g507400.t1.2	long-chain acyl-CoA synthetase 7
										45min	121; 139	Cre16.g672385.t1.1	histidinol phosphate aminotransferase 1
										45min	74; 182	Cre16.g647500.t2.1	Insulinase (Peptidase family M16) protein
										45min	169; 181	Cre04.g220633.t1.1	Function unknown
										45min	47; 212	Cre02.g147900.t1.1	Pyruvate kinase family protein
										45min	5; 23	Cre13.g579582.t1.1	starch synthase 3

## Sheet: Sheet H
wave time stamp	co-regulated module	transcript ID	functional annotation		wave time stamp	co-regulated module	transcript ID	functional annotation		wave time stamp	co-regulated module	transcript ID	functional annotation		wave time stamp	co-regulated module	transcript ID	functional annotation
24min	16; 180	Cre12.g537581.t1.1	AICARFT/IMPCHase bienzyme family protein		30min	162; 167	Cre14.g628100.t1.2	RNA-binding (RRM/RBD/RNP motifs) family protein		45min	46; 204	Cre06.g283300.t1.2	Ankyrin repeat family protein		60min	55; 115	Cre04.g223500.t1.1	MAP kinase 15
24min	68; 115	Cre06.g304600.t1.2	Rhodanese/Cell cycle control phosphatase superfamily protein		30min	84; 167	Cre03.g164700.t1.2	Function unknown		45min	10; 46	Cre12.g509400.t1.2	ribonucleotide reductase 2A		60min	55; 204	Cre03.g159500.t3.1	Ornithine decarboxylase 1
24min	177; 213	Cre02.g092150.t1.2	Protein kinase family protein with leucine-rich repeat domain		30min	19; 167	Cre09.g405750.t1.1	carbonic anhydrase 1		45min	127; 197	Cre03.g183900.t1.2	Function unknown		60min	105; 169	Cre06.g250902.t1.1	Homocysteine S-methyltransferase family protein
24min	83; 213	Cre04.g220200.t3.1	K+ efflux antiporter 2		30min	46; 167	Cre14.g624350.t1.2	gamma-tocopherol methyltransferase		45min	4; 40	Cre01.g017500.t1.2	sequence-specific DNA binding transcription factors		60min	6; 55	Cre13.g583450.t1.2	PLAC8 family protein
24min	118; 180	Cre13.g563850.t1.1	proteinaceous RNase P 3		30min	84; 167	Cre01.g047800.t1.1	CAX-interacting protein 2		45min	40; 167	Cre13.g588150.t1.2	galactose-1-phosphate guanylyltransferase (GDP)s;GDP-D-glucose phosphorylases;quercetin 4\'-O-glucosyltransferases		60min	105; 169	Cre10.g436350.t1.1	shikimate kinase 1
24min	188; 213	Cre06.g278171.t1.1	Protein of unknown function (DUF506)		30min	84; 167	Cre01.g015600.t1.1	ILITYHIA		45min	16; 204	Cre09.g397002.t1.1	Function unknown		60min	55; 84	Cre06.g266250.t1.2	Protein kinase superfamily protein with octicosapeptide/Phox/Bem1p domain
24min	52; 167	Cre13.g575000.t1.1	cytochrome c biogenesis protein family		30min	46; 167	Cre07.g326950.t1.1	Nucleic acid-binding, OB-fold-like protein		45min	46; 204	Cre03.g192350.t1.1	Function unknown		60min	31; 55	Cre07.g321000.t1.1	Adenylate/guanylate cyclase
24min	18; 188	Cre12.g543050.t1.2	Function unknown		30min	105; 167	Cre02.g081050.t1.2	Flagellar Associated Protein		45min	46; 137	Cre16.g653850.t1.1	CSL zinc finger domain-containing protein		60min	19; 55	Cre09.g396846.t1.1	Ypt/Rab-GAP domain of gyp1p superfamily protein
24min	12; 188	Cre16.g666334.t1.1	seed imbibition 2		30min	52; 167	Cre12.g507550.t1.1	Function unknown		45min	197; 204	Cre17.g723800.t1.2	Function unknown		60min	169; 181	Cre03.g161400.t1.2	tryptophan synthase beta-subunit 2
24min	22; 188	Cre04.g228150.t1.2	3-ketoacyl-CoA synthase 10		30min	40; 167	Cre13.g588150.t1.2	galactose-1-phosphate guanylyltransferase (GDP)s;GDP-D-glucose phosphorylases;quercetin 4\'-O-glucosyltransferases		45min	137; 204	Cre06.g278142.t1.1	Methylthiotransferase		60min	39; 55	Cre11.g467692.t1.1	Function unknown
24min	61; 140	Cre12.g529600.t1.2	nuclear RNA polymerase A1		30min	18; 167	Cre03.g201100.t1.2	AAA-type ATPase family protein		45min	46; 137	Cre08.g380950.t1.2	Function unknown		60min	55; 166	Cre09.g413150.t1.1	Function unknown
24min	52; 115	Cre02.g113250.t1.1	transducin family protein / WD-40 repeat family protein		30min	84; 167	Cre12.g507800.t1.2	Function unknown		45min	162; 197	Cre14.g613652.t1.1	Function unknown		60min	55; 64	Cre12.g499352.t1.1	Function unknown
24min	126; 140	Cre16.g690500.t1.2	Ribosomal protein L7Ae/L30e/S12e/Gadd45 family protein		30min	52; 167	Cre13.g575000.t1.1	cytochrome c biogenesis protein family		45min	40; 197	Cre17.g734564.t1.1	Function unknown		60min	105; 169	Cre03.g189400.t1.2	seryl-tRNA synthetase / serine--tRNA ligase
24min	131; 140	Cre09.g394399.t1.1	Sas10/U3 ribonucleoprotein (Utp) family protein		30min	84; 167	Cre03.g145747.t1.1	chorismate synthase, putative / 5-enolpyruvylshikimate-3-phosphate phospholyase, putative		45min	137; 204	Cre13.g579450.t1.1	Chlamy-specific membrane transporter of unknown function		60min	19; 55	Cre02.g076950.t1.1	subtilase 4.13
24min	31; 180	Cre06.g278178.t1.1	Function unknown		30min	84; 167	Cre16.g684150.t1.2	Function unknown		45min	10; 40	Cre09.g403500.t1.2	XB3 ortholog 1 in Arabidopsis thaliana		60min	55; 111	Cre14.g626350.t1.2	Function unknown
24min	52; 157	Cre10.g457750.t1.2	sulfate transporter 4;2		30min	84; 167	Cre09.g396252.t1.1	glutathione reductase		45min	55; 162	Cre03.g213649.t1.1	P-loop containing nucleoside triphosphate hydrolases superfamily protein		60min	169; 202	Cre01.g017300.t1.2	Plastid ribosomal protein S21
24min	115; 177	Cre09.g401663.t1.1	Function unknown		30min	137; 167	Cre03.g185850.t1.1	pfkB-like carbohydrate kinase family protein		45min	13; 137	Cre10.g422800.t1.1	Function unknown		60min	38; 169	Cre16.g662150.t1.2	cofactor assembly of complex C
24min	131; 180	Cre12.g502800.t1.2	Transducin/WD40 repeat-like superfamily protein		30min	18; 167	Cre02.g106700.t1.1	Function unknown		45min	40; 46	Cre08.g372850.t1.2	ZPR1 zinc-finger domain protein		60min	40; 55	Cre03.g195000.t1.2	Function unknown
24min	115; 118	Cre16.g658450.t1.2	GTP-binding family protein		30min	52; 167	Cre16.g665200.t1.2	Function unknown		45min	127; 162	Cre01.g010400.t1.2	Function unknown		60min	8; 169	Cre10.g433000.t1.1	glycine-tRNA ligases
24min	52; 167	Cre16.g665200.t1.2	Function unknown		30min	127; 167	Cre17.g697450.t1.2	RNA polymerase I-associated factor PAF67		45min	40; 55	Cre03.g192050.t1.1	Iron permease, membrane protein		60min	19; 55	Cre16.g662702.t1.1	RNA-binding (RRM/RBD/RNP motifs) family protein
24min	108; 180	Cre02.g117900.t1.1	RNA helicase, ATP-dependent, SK12/DOB1 protein		30min	84; 167	Cre14.g629650.t1.1	high-affinity nickel-transport family protein		45min	46; 137	Cre01.g029950.t1.2	Function unknown		60min	55; 204	Cre14.g611200.t1.2	Mitochondrial transcription termination factor family protein
24min	123; 188	Cre03.g173000.t1.1	Function unknown		30min	111; 167	Cre07.g341850.t1.2	Translation initiation factor 2, small GTP-binding protein		45min	16; 46	Cre14.g630700.t2.1	Function unknown		60min	42; 55	Cre12.g560300.t1.2	RNA-binding (RRM/RBD/RNP motifs) family protein
24min	71; 180	Cre16.g663800.t1.2	Nucleotide/sugar transporter family protein		30min	84; 167	Cre12.g541777.t1.1	Rubisco methyltransferase family protein		45min	40; 167	Cre01.g014050.t1.2	Zinc finger C-x8-C-x5-C-x3-H type family protein		60min	19; 55	Cre01.g023900.t1.1	Function unknown
24min	115; 118	Cre03.g198236.t1.1	Function unknown		30min	40; 167	Cre01.g014050.t1.2	Zinc finger C-x8-C-x5-C-x3-H type family protein		45min	46; 197	Cre17.g710254.t1.2	Function unknown		60min	19; 55	Cre09.g407200.t1.2	FAD/NAD(P)-binding oxidoreductase family protein
24min	56; 188	Cre09.g395600.t1.1	GTP1/OBG family protein							45min	197; 204	Cre10.g421200.t1.1	RNA-binding CRS1 / YhbY (CRM) domain protein		60min	40; 55	Cre06.g310200.t1.2	tetratricopeptide repeat (TPR)-containing protein
24min	52; 204	Cre08.g375850.t1.2	Function unknown							45min	40; 84	Cre02.g103850.t1.2	HISTIDINE BIOSYNTHESIS 5B		60min	5; 55	Cre17.g719950.t1.2	Function unknown
24min	140; 204	Cre06.g278400.t1.2	Function unknown							45min	162; 197	Cre12.g541150.t1.1	Function unknown		60min	169; 181	Cre05.g238322.t1.1	Nucleotidylyl transferase superfamily protein
24min	61; 115	Cre13.g606850.t1.2	Transducin family protein / WD-40 repeat family protein							45min	40; 105	Cre01.g039350.t1.2	P450 reductase 1		60min	105; 169	Cre02.g077350.t1.2	histidinol dehydrogenase
24min	83; 213	Cre07.g347400.t1.2	D111/G-patch domain-containing protein							45min	46; 177	Cre03.g194150.t1.1	Fcf2 pre-rRNA processing protein		60min	58; 169	Cre02.g109550.t1.2	aspartate kinase-homoserine dehydrogenase ii
24min	5; 188	Cre09.g387726.t1.1	aspartate aminotransferase 3							45min	140; 204	Cre06.g278400.t1.2	Function unknown		60min	105; 169	Cre12.g494750.t1.2	chloroplast 30S ribosomal protein S20, putative
24min	56; 115	Cre09.g386733.t1.1	Function unknown							45min	162; 167	Cre14.g628100.t1.2	RNA-binding (RRM/RBD/RNP motifs) family protein		60min	154; 169	Cre07.g350500.t1.2	ATP binding;valine-tRNA ligases;aminoacyl-tRNA ligases;nucleotide binding;ATP binding;aminoacyl-tRNA ligases
24min	145; 213	Cre13.g574600.t1.2	Function unknown							45min	68; 204	Cre01.g042900.t1.2	Ribosomal RNA adenine dimethylase family protein		60min	55; 166	Cre01.g034600.t1.2	Transducin/WD40 repeat-like superfamily protein
24min	131; 180	Cre12.g549700.t1.2	RNA-binding KH domain-containing protein							45min	4; 162	Cre15.g638101.t1.1	Function unknown		60min	55; 162	Cre03.g213649.t1.1	P-loop containing nucleoside triphosphate hydrolases superfamily protein
24min	177; 213	Cre02.g147050.t1.2	Function unknown							45min	197; 204	Cre09.g409951.t1.1	Polynucleotidyl transferase, ribonuclease H-like superfamily protein		60min	24; 169	Cre12.g511900.t1.2	D-ribulose-5-phosphate-3-epimerase
24min	177; 213	Cre09.g400627.t1.1	Polyketide cyclase / dehydrase and lipid transport protein							45min	19; 40	Cre05.g238250.t1.2	Basic-leucine zipper (bZIP) transcription factor family protein		60min	19; 55	Cre01.g029850.t1.2	Protein kinase family protein
24min	71; 140	Cre17.g708100.t1.2	Hypoxanthine-guanine phosphoribosyltransferase							45min	40; 46	Cre11.g467633.t1.1	Methylthiotransferase		60min	40; 55	Cre03.g192050.t1.1	Iron permease, membrane protein
24min	52; 199	Cre14.g609600.t1.1	Function unknown							45min	157; 162	Cre02.g086300.t2.1	Function unknown		60min	49; 169	Cre08.g375550.t1.2	Function unknown
24min	52; 106	Cre03.g175000.t1.2	3\'-5\'-exoribonuclease family protein							45min	40; 55	Cre03.g195000.t1.2	Function unknown		60min	5; 169	Cre12.g560550.t1.1	formyltransferase, putative
24min	131; 180	Cre02.g095071.t1.1	Polynucleotidyl transferase, ribonuclease H-like superfamily protein							45min	71; 162	Cre12.g541400.t1.2	Function unknown		60min	24; 169	Cre17.g739550.t1.1	Domain of unknown function (DUF1995)
24min	22; 188	Cre03.g178050.t1.1	Transducin/WD40 repeat-like superfamily protein							45min	68; 137	Cre09.g415750.t1.2	General substrate transporter, major facilitator superfamily		60min	169; 181	Cre06.g308533.t2.1	Function unknown
24min	52; 115	Cre02.g081550.t1.2	P-loop containing nucleoside triphosphate hydrolases superfamily protein							45min	46; 167	Cre07.g326950.t1.1	Nucleic acid-binding, OB-fold-like protein		60min	169; 181	Cre04.g220633.t1.1	Function unknown
24min	131; 180	Cre06.g257950.t1.2	aspartate aminotransferase 1							45min	46; 197	Cre01.g033832.t1.1	RH39		60min	55; 127	Cre09.g393150.t1.2	Multicopper ferroxidase
24min	83; 213	Cre03.g180000.t1.2	Function unknown							45min	137; 197	Cre06.g288600.t1.1	Function unknown		60min	31; 55	Cre08.g384150.t1.1	Function unknown
24min	56; 188	Cre07.g319900.t1.1	PNAS-3 related							45min	137; 204	Cre11.g467781.t1.1	ABC transporter family protein		60min	25; 55	Cre12.g533900.t1.1	Function unknown
24min	106; 115	Cre12.g490850.t1.1	ARM repeat superfamily protein							45min	46; 68	Cre08.g358570.t1.1	Mitochondrial substrate carrier family protein		60min	19; 169	Cre02.g076600.t1.2	Peptidyl-tRNA hydrolase family protein
24min	131; 140	Cre06.g261700.t1.2	Ribosomal protein L10 family protein							45min	40; 84	Cre03.g177200.t1.2	RNA-binding (RRM/RBD/RNP motifs) family protein		60min	38; 169	Cre09.g389450.t1.2	U-box domain-containing protein kinase family protein
24min	22; 188	Cre12.g497400.t1.2	RNA polymerase III RPC4							45min	31; 137	Cre17.g723750.t1.1	Function unknown		60min	55; 196	Cre10.g422900.t1.1	ACT-like protein tyrosine kinase family protein
24min	188; 194	Cre01.g041400.t1.1	Function unknown							45min	131; 204	Cre01.g028450.t1.2	Radical SAM superfamily protein
24min	106; 188	Cre01.g054000.t1.2	D111/G-patch domain-containing protein							45min	197; 204	Cre17.g741850.t1.2	RNA-binding (RRM/RBD/RNP motifs) family protein
24min	131; 140	Cre17.g734628.t1.1	zinc finger (C2H2 type) family protein							45min	71; 162	Cre16.g679450.t1.2	PIN domain-like family protein
24min	108; 213	Cre11.g480060.t1.2	Polynucleotidyl transferase, ribonuclease H-like superfamily protein							45min	26; 197	Cre05.g241600.t1.2	Function unknown
24min	52; 153	Cre12.g535700.t1.1	chloroplast heat shock protein 70-2							45min	40; 84	Cre06.g301650.t1.2	Function unknown
24min	52; 167	Cre12.g507550.t1.1	Function unknown							45min	40; 197	Cre02.g086550.t1.1	Radical SAM superfamily protein
24min	108; 180	Cre12.g512550.t1.2	Trm112p-like protein							45min	157; 197	Cre10.g437100.t1.1	ARM repeat superfamily protein
24min	52; 115	Cre01.g008650.t1.1	CDK-activating kinase 4							45min	40; 121	Cre16.g683550.t1.2	P450 reductase 1
24min	126; 140	Cre03.g152950.t1.1	Pseudouridine synthase family protein							45min	137; 204	Cre12.g487200.t1.1	transducin family protein / WD-40 repeat family protein
24min	115; 118	Cre16.g659150.t1.1	RNA-binding (RRM/RBD/RNP motifs) family protein							45min	46; 137	Cre12.g486900.t1.2	FMN-linked oxidoreductases superfamily protein
24min	177; 213	Cre17.g699100.t1.1	Patatin-like phospholipase family protein							45min	52; 204	Cre08.g375850.t1.2	Function unknown
24min	131; 140	Cre12.g539100.t1.1	DEA(D/H)-box RNA helicase family protein							45min	137; 204	Cre12.g512100.t1.1	PIF1-related DNA helicase
24min	52; 188	Cre07.g312750.t1.2	Nucleic acid-binding, OB-fold-like protein							45min	46; 167	Cre14.g624350.t1.2	gamma-tocopherol methyltransferase
24min	108; 180	Cre17.g700650.t1.2	Function unknown							45min	22; 204	Cre03.g182950.t1.2	RNA helicase family protein
24min	118; 188	Cre10.g420000.t1.1	Function unknown							45min	40; 49	Cre10.g448800.t1.1	Ribosomal protein S5 domain 2-like superfamily protein
24min	131; 140	Cre07.g325712.t1.1	Ribosomal protein L24e family protein							45min	46; 84	Cre13.g580850.t1.2	ribosomal protein L22
24min	106; 188	Cre09.g408500.t1.1	diphthamide synthesis DPH2 family protein							45min	46; 137	Cre02.g110650.t1.2	O-fucosyltransferase family protein
24min	83; 213	Cre03.g165750.t1.1	nuclear RNA polymerase C1							45min	137; 167	Cre03.g185850.t1.1	pfkB-like carbohydrate kinase family protein
24min	180; 194	Cre03.g202113.t1.1	purin 7							45min	31; 197	Cre09.g403450.t1.2	XB3 ortholog 3 in Arabidopsis thaliana
24min	55; 115	Cre04.g223500.t1.1	MAP kinase 15							45min	40; 46	Cre01.g055453.t1.1	VALINE-TOLERANT 1
24min	52; 153	Cre10.g422000.t1.2	N2,N2-dimethylguanosine tRNA methyltransferase							45min	127; 162	Cre14.g617600.t1.2	DegP protease 10
24min	52; 115	Cre03.g178400.t1.1	Function unknown							45min	127; 197	Cre06.g278167.t1.1	Function unknown
24min	106; 188	Cre05.g238364.t1.1	Function unknown							45min	46; 137	Cre03.g211073.t1.1	Protein phosphatase 2C family protein
24min	106; 180	Cre02.g116500.t1.1	serine carboxypeptidase-like 50							45min	46; 137	Cre16.g683500.t1.2	RNA helicase 36
24min	140; 157	Cre02.g073200.t1.2	L-O-methylthreonine resistant 1							45min	137; 162	Cre13.g570600.t1.2	CTR type copper ion transporter
24min	18; 115	Cre12.g548000.t1.2	ARM repeat superfamily protein							45min	131; 137	Cre18.g748397.t1.1	Function unknown
24min	18; 188	Cre01.g027150.t1.1	DEAD/DEAH box helicase, putative							45min	71; 162	Cre17.g742000.t1.2	Predicted protein
24min	115; 118	Cre03.g166650.t1.1	DEA(D/H)-box RNA helicase family protein							45min	40; 127	Cre03.g194400.t1.2	Transducin/WD40 repeat-like superfamily protein
24min	83; 213	Cre03.g159100.t1.2	Function unknown							45min	127; 197	Cre09.g417200.t1.2	Proteasome component (PCI) domain protein
24min	131; 140	Cre08.g378850.t1.2	Phosphoribosyltransferase family protein							45min	46; 56	Cre06.g255050.t2.1	XB3 ortholog 5 in Arabidopsis thaliana
24min	56; 115	Cre13.g580900.t1.1	Serine/threonine-protein kinase Rio1							45min	55; 204	Cre03.g159500.t3.1	Ornithine decarboxylase 1
24min	18; 188	Cre17.g719900.t1.2	catalytics;carbohydrate kinases;phosphoglucan, water dikinases							45min	46; 204	Cre10.g454150.t1.2	serine acetyltransferase 2;2
24min	61; 115	Cre01.g015650.t1.2	Function unknown							45min	127; 197	Cre05.g242300.t1.2	Eukaryotic translation initiation factor 3 subunit 7 (eIF-3)
24min	188; 213	Cre09.g387060.t1.1	organic cation/carnitine transporter1							45min	40; 111	Cre13.g569250.t1.2	Predicted protein
24min	177; 213	Cre12.g484350.t1.1	homolog of yeast sucrose nonfermenting 4							45min	46; 56	Cre03.g159500.t4.1	Ornithine decarboxylase 1
24min	52; 153	Cre09.g394700.t1.1	Function unknown							45min	16; 40	Cre14.g615950.t1.1	general control non-repressible 4
24min	52; 180	Cre05.g237700.t1.2	nucleolar RNA-binding Nop10p family protein							45min	40; 64	Cre01.g006100.t1.2	Function unknown
24min	71; 180	Cre13.g586700.t1.1	Function unknown							45min	71; 162	Cre12.g558100.t1.2	protein arginine methyltransferase 10
24min	61; 115	Cre03.g205600.t1.2	Lojap-related protein							45min	55; 204	Cre14.g611200.t1.2	Mitochondrial transcription termination factor family protein
24min	131; 140	Cre07.g314100.t1.2	Ribosomal protein L1p/L10e family							45min	40; 55	Cre06.g310200.t1.2	tetratricopeptide repeat (TPR)-containing protein
24min	137; 140	Cre10.g445600.t1.1	P-loop containing nucleoside triphosphate hydrolases superfamily protein							45min	127; 197	Cre13.g567850.t1.2	H/ACA ribonucleoprotein complex, subunit Gar1/Naf1 protein
24min	131; 140	Cre10.g433100.t1.2	GTP1/OBG family protein							45min	162; 197	Cre09.g402738.t1.1	Function unknown
24min	131; 180	Cre11.g480800.t1.2	PIN domain-like family protein							45min	40; 204	Cre13.g588700.t1.1	Function unknown
24min	131; 140	Cre03.g192850.t1.2	Domain of unknown function (DUF1726) ;Putative ATPase (DUF699)							45min	46; 56	Cre06.g278119.t1.1	Function unknown
										45min	71; 162	Cre07.g356600.t1.2	Function unknown
										45min	137; 140	Cre10.g445600.t1.1	P-loop containing nucleoside triphosphate hydrolases superfamily protein
										45min	40; 84	Cre16.g688050.t1.1	eukaryotic translation initiation factor 4B1

## Sheet: Sheet I
wave time stamp	co-regulated module	transcript ID	functional annotation		wave time stamp	co-regulated module	transcript ID	functional annotation		wave time stamp	co-regulated module	transcript ID	functional annotation
2h	59; 91	Cre12.g549100.t4.1	U2 snRNP auxilliary factor, large subunit, splicing factor		4h	132; 175	Cre03.g176961.t1.2	Function unknown		8h	144; 175	Cre03.g177400.t1.1	Function unknown
2h	82; 129	Cre16.g685650.t1.1	glutamate receptor 3.6		4h	59; 91	Cre12.g549100.t4.1	U2 snRNP auxilliary factor, large subunit, splicing factor		8h	59; 166	Cre07.g322700.t1.2	Function unknown
2h	93; 200	Cre06.g263200.t1.1	Function unknown		4h	59; 166	Cre07.g322700.t1.2	Function unknown		8h	98; 144	Cre17.g703101.t1.1	Function unknown
2h	67; 151	Cre08.g363874.t2.1	Pyruvate phosphate dikinase, PEP/pyruvate binding domain		4h	59; 151	Cre04.g228250.t1.1	Function unknown		8h	82; 132	Cre06.g278093.t1.1	exostosin family protein
2h	91; 93	Cre03.g199090.t1.2	Function unknown		4h	98; 175	Cre17.g714300.t1.2	Function unknown		8h	59; 166	Cre10.g447767.t1.1	LSD1-like 3
2h	198; 200	Cre03.g172900.t1.1	Function unknown		4h	27; 98	Cre06.g294150.t1.1	Function unknown		8h	91; 144	Cre07.g323800.t1.2	Function unknown
2h	11; 25	Cre06.g287400.t1.1	MAP kinase 9		4h	98; 144	Cre17.g703101.t1.1	Function unknown		8h	132; 175	Cre03.g176961.t1.2	Function unknown
2h	25; 59	Cre02.g077750.t1.2	Flagellar Associated Protein		4h	35; 98	Cre12.g550702.t1.1	photosystem I P subunit		8h	91; 166	Cre01.g050100.t1.2	Pyridoxal-dependent decarboxylase family protein
2h	91; 166	Cre06.g278239.t2.1	SERINE-ARGININE PROTEIN 30		4h	59; 166	Cre10.g447767.t1.1	LSD1-like 3		8h	144; 166	Cre12.g510600.t1.2	geminivirus rep interacting kinase 1
2h	9; 25	Cre12.g488450.t1.1	Extracellular matrix protein		4h	67; 151	Cre02.g119484.t1.2	Function unknown		8h	144; 175	Cre14.g625600.t1.1	Function unknown
2h	198; 200	Cre06.g270550.t1.2	Function unknown		4h	59; 92	Cre06.g292950.t1.2	polymerase delta 4		8h	27; 144	Cre09.g400200.t1.1	Function unknown
2h	67; 82	Cre16.g657050.t1.2	Function unknown		4h	67; 151	Cre08.g363874.t2.1	Pyruvate phosphate dikinase, PEP/pyruvate binding domain		8h	91; 166	Cre06.g278239.t2.1	SERINE-ARGININE PROTEIN 30
2h	11; 25	Cre01.g050300.t1.1	Function unknown		4h	67; 151	Cre08.g362000.t1.2	Flagellar Associated Protein		8h	11; 166	Cre03.g201950.t1.2	Function unknown
2h	82; 132	Cre02.g115450.t1.1	Adenylate/guanylate cyclase		4h	67; 151	Cre01.g013500.t2.1	Function unknown		8h	94; 166	Cre13.g592200.t1.2	NADH-dependent glutamate synthase 1
2h	10; 200	Cre17.g721750.t1.1	exostosin family protein		4h	27; 98	Cre10.g461550.t1.2	Function unknown		8h	91; 144	Cre16.g658850.t1.1	Mitochondrial substrate carrier family protein
2h	91; 98	Cre24.g755597.t1.1	Pheophorbide a oxygenase family protein with Rieske [2Fe-2S] domain		4h	35; 175	Cre16.g668850.t1.1	Hydroxyproline-rich glycoprotein		8h	144; 151	Cre02.g081350.t1.1	Function unknown
2h	82; 129	Cre06.g266200.t2.1	Function unknown		4h	25; 59	Cre02.g077750.t1.2	Flagellar Associated Protein		8h	82; 132	Cre02.g115450.t1.1	Adenylate/guanylate cyclase
2h	155; 200	Cre16.g658400.t1.2	2Fe-2S ferredoxin-like superfamily protein		4h	144; 175	Cre14.g625600.t1.1	Function unknown		8h	144; 166	Cre01.g043950.t2.1	Function unknown
2h	25; 93	Cre09.g406150.t1.1	Function unknown		4h	67; 151	Cre08.g360500.t1.1	ERD (early-responsive to dehydration stress) family protein		8h	98; 166	Cre12.g507300.t1.2	Ribosomal protein S8e family protein
2h	117; 200	Cre14.g632050.t1.2	Calcium-binding EF hand family protein		4h	93; 98	Cre08.g380800.t1.1	Function unknown		8h	132; 175	Cre17.g703126.t1.1	Function unknown
2h	25; 143	Cre12.g557000.t1.2	Ubiquitin-like superfamily protein		4h	67; 151	Cre07.g331114.t3.1	Function unknown		8h	144; 175	Cre17.g713700.t1.1	Function unknown
2h	25; 91	Cre09.g392050.t2.1	Function unknown		4h	32; 59	Cre02.g095294.t1.2	Zinc finger (C3HC4-type RING finger) family protein		8h	132; 144	Cre09.g405500.t1.1	Function unknown
2h	82; 132	Cre06.g258450.t2.1	Function unknown		4h	144; 151	Cre02.g081350.t1.1	Function unknown		8h	20; 166	Cre11.g482650.t1.1	Function unknown
2h	91; 166	Cre08.g363400.t1.1	Function unknown		4h	11; 59	Cre17.g718100.t2.1	Sec14p-like phosphatidylinositol transfer family protein		8h	132; 175	Cre02.g108550.t1.1	bidirectional amino acid transporter 1
2h	91; 155	Cre07.g329050.t1.2	amino acid transporter 1		4h	35; 98	Cre14.g615350.t1.2	Truncated hemoglobin		8h	155; 166	Cre17.g735400.t1.2	vacuolar protein sorting-associated protein 2.3
2h	67; 175	Cre16.g678885.t1.1	Function unknown		4h	27; 59	Cre06.g299250.t1.1	Function unknown		8h	11; 144	Cre01.g036451.t1.1	Function unknown
2h	25; 101	Cre06.g277650.t1.2	Bestrophin-like protein		4h	16; 59	Cre02.g096000.t1.1	white-brown complex homolog protein 11		8h	55; 166	Cre09.g413150.t1.1	Function unknown
2h	25; 27	Cre16.g659667.t2.1	Function unknown		4h	32; 59	Cre12.g529450.t2.1	Dynamin related protein 5A		8h	56; 166	Cre01.g001400.t1.1	metalloendopeptidases;zinc ion binding
2h	82; 129	Cre14.g631400.t1.1	Function unknown		4h	59; 151	Cre17.g729301.t1.1	Function unknown		8h	82; 132	Cre16.g659450.t1.2	alpha 1,4-glycosyltransferase family protein
2h	67; 151	Cre08.g360500.t1.1	ERD (early-responsive to dehydration stress) family protein		4h	25; 59	Cre10.g452850.t1.1	Function unknown		8h	10; 166	Cre04.g218050.t1.1	RWP-RK domain-containing protein
2h	184; 200	Cre02.g099950.t1.2	Function unknown		4h	144; 175	Cre17.g713700.t1.1	Function unknown		8h	11; 166	Cre06.g297900.t1.1	Peroxisomal membrane 22 kDa (Mpv17/PMP22) family protein
2h	91; 166	Cre03.g207500.t2.1	Function unknown		4h	132; 175	Cre02.g108550.t1.1	bidirectional amino acid transporter 1		8h	91; 166	Cre17.g741272.t1.1	Function unknown
2h	184; 200	Cre08.g380700.t1.2	Function unknown		4h	91; 98	Cre24.g755597.t1.1	Pheophorbide a oxygenase family protein with Rieske [2Fe-2S] domain		8h	132; 151	Cre13.g604050.t1.2	Serine/threonine protein phosphatase family protein
2h	91; 132	Cre01.g016600.t1.2	Chlorophyll A-B binding family protein		4h	82; 151	Cre13.g572750.t2.1	Copper amine oxidase family protein		8h	132; 144	Cre03.g148700.t1.2	Protein of unknown function (DUF506)
2h	91; 144	Cre07.g323800.t1.2	Function unknown		4h	98; 175	Cre14.g616050.t1.1	Pleckstrin homology (PH) domain superfamily protein		8h	82; 132	Cre06.g258450.t2.1	Function unknown
2h	19; 25	Cre13.g586650.t1.1	FixL-like PAS domain protein		4h	98; 130	Cre17.g735450.t1.1	Subtilisin-like serine endopeptidase family protein		8h	55; 166	Cre01.g034600.t1.2	Transducin/WD40 repeat-like superfamily protein
2h	91; 166	Cre12.g552950.t1.1	Function unknown		4h	132; 151	Cre13.g604050.t1.2	Serine/threonine protein phosphatase family protein		8h	91; 166	Cre08.g363400.t1.1	Function unknown
2h	91; 166	Cre09.g396587.t2.1	Function unknown		4h	59; 67	Cre01.g042700.t1.2	Function unknown		8h	9; 166	Cre02.g087850.t1.1	Protein kinase family protein
2h	25; 55	Cre12.g533900.t1.1	Function unknown		4h	132; 175	Cre17.g703126.t1.1	Function unknown		8h	91; 166	Cre03.g197100.t1.2	myb domain protein 64
2h	67; 151	Cre12.g561400.t1.2	ankyrin repeat family protein		4h	59; 94	Cre03.g180700.t1.1	chloroplast sulfur E		8h	144; 175	Cre01.g035650.t1.2	Function unknown
2h	67; 151	Cre02.g074850.t1.1	ataurora3		4h	59; 93	Cre12.g485150.t1.2	glyceraldehyde-3-phosphate dehydrogenase of plastid 1		8h	98; 166	Cre01.g004900.t1.2	Function unknown
2h	11; 25	Cre03.g213089.t1.1	Function unknown		4h	67; 151	Cre16.g660050.t1.1	Uncharacterized protein family (UPF0016)		8h	91; 166	Cre03.g207500.t2.1	Function unknown
2h	25; 85	Cre06.g278102.t1.1	Function unknown		4h	67; 151	Cre13.g585000.t2.1	Function unknown		8h	91; 132	Cre01.g016600.t1.2	Chlorophyll A-B binding family protein
2h	91; 129	Cre06.g278265.t1.1	ataurora1		4h	59; 98	Cre07.g332950.t1.2	SF-assemblin		8h	132; 144	Cre12.g488200.t1.1	Function unknown
2h	198; 200	Cre17.g739000.t2.1	Function unknown		4h	32; 98	Cre02.g086150.t1.2	Function unknown		8h	25; 166	Cre01.g044900.t2.1	Function unknown
2h	67; 151	Cre16.g660050.t1.1	Uncharacterized protein family (UPF0016)		4h	98; 166	Cre01.g004900.t1.2	Function unknown		8h	144; 175	Cre06.g286150.t2.1	Function unknown
2h	91; 155	Cre06.g308700.t1.2	MBOAT (membrane bound O-acyl transferase) family protein		4h	35; 98	Cre06.g307250.t1.2	Function unknown		8h	91; 166	Cre12.g552950.t1.1	Function unknown
2h	6; 25	Cre12.g510200.t1.2	Basic-leucine zipper (bZIP) transcription factor family protein		4h	1; 59	Cre04.g217944.t1.1	Function unknown		8h	132; 144	Cre13.g586450.t1.2	Function unknown
2h	82; 91	Cre17.g725550.t1.2	glucose-6-phosphate dehydrogenase 5		4h	35; 98	Cre02.g112550.t1.2	non-intrinsic ABC protein 12		8h	132; 144	Cre12.g537226.t1.1	Function unknown
2h	11; 91	Cre16.g685628.t1.2	Function unknown		4h	144; 175	Cre03.g177400.t1.1	Function unknown		8h	91; 166	Cre09.g396587.t2.1	Function unknown
2h	11; 25	Cre02.g118200.t1.2	Protein of unknown function DUF92, transmembrane		4h	93; 98	Cre04.g232402.t1.1	Function unknown		8h	132; 144	Cre17.g721350.t1.2	Function unknown
2h	164; 200	Cre04.g214750.t1.1	vesicle-associated membrane protein 713		4h	25; 59	Cre08.g376300.t1.2	Function unknown		8h	155; 166	Cre12.g553000.t1.2	Function unknown
2h	82; 129	Cre02.g142601.t1.1	Function unknown		4h	59; 94	Cre08.g367100.t1.1	Function unknown		8h	27; 144	Cre12.g493100.t1.1	Function unknown
2h	67; 151	Cre13.g585000.t2.1	Function unknown		4h	59; 92	Cre02.g078450.t1.1	Function unknown		8h	155; 166	Cre10.g419550.t1.2	RNA ligase/cyclic nucleotide phosphodiesterase family protein
2h	6; 25	Cre08.g361350.t1.2	Function unknown		4h	67; 175	Cre04.g212450.t1.2	Function unknown		8h	82; 144	Cre14.g617200.t1.1	RegA/RlsA-like protein
2h	25; 91	Cre13.g565301.t3.1	Function unknown		4h	27; 59	Cre02.g096250.t1.2	FAD/NAD(P)-binding oxidoreductase family protein		8h	6; 166	Cre01.g053000.t1.2	NAD-dependent glycerol-3-phosphate dehydrogenase family protein
2h	93; 200	Cre12.g551200.t1.2	Carbohydrate-binding-like fold		4h	144; 175	Cre06.g286150.t2.1	Function unknown		8h	82; 132	Cre03.g195500.t2.1	Acyl transferase/acyl hydrolase/lysophospholipase superfamily protein
2h	91; 144	Cre16.g658850.t1.1	Mitochondrial substrate carrier family protein		4h	98; 166	Cre12.g507300.t1.2	Ribosomal protein S8e family protein
2h	82; 129	Cre12.g523000.t1.1	zinc finger protein 1		4h	144; 175	Cre01.g035650.t1.2	Function unknown
2h	91; 200	Cre04.g225750.t2.1	Function unknown		4h	6; 59	Cre08.g369350.t1.1	Function unknown
2h	67; 175	Cre04.g212450.t1.2	Function unknown		4h	59; 93	Cre16.g690879.t1.1	SPFH/Band 7/PHB domain-containing membrane-associated protein family
2h	91; 129	Cre13.g566750.t1.2	Domain of unknown function (DUF220)		4h	67; 175	Cre08.g384285.t2.1	Function unknown
2h	82; 129	Cre04.g211650.t1.2	Function unknown		4h	67; 151	Cre12.g561400.t1.2	ankyrin repeat family protein
2h	82; 151	Cre09.g417400.t2.1	origin of replication complex 1B		4h	98; 175	Cre06.g256150.t1.2	Function unknown
2h	82; 132	Cre03.g195500.t2.1	Acyl transferase/acyl hydrolase/lysophospholipase superfamily protein		4h	82; 151	Cre09.g417400.t2.1	origin of replication complex 1B
2h	25; 85	Cre08.g371052.t2.1	inositol requiring 1-1		4h	67; 175	Cre16.g678885.t1.1	Function unknown
2h	198; 200	Cre06.g260800.t1.2	protein binding		4h	98; 175	Cre07.g349800.t1.2	Function unknown
2h	82; 132	Cre06.g278093.t1.1	exostosin family protein		4h	67; 151	Cre03.g154000.t1.1	Function unknown
2h	11; 25	Cre01.g036000.t1.1	calcium-dependent protein kinase 29		4h	67; 151	Cre02.g074850.t1.1	ataurora3
2h	91; 166	Cre01.g050100.t1.2	Pyridoxal-dependent decarboxylase family protein
2h	67; 151	Cre01.g013500.t2.1	Function unknown
2h	93; 200	Cre09.g391838.t1.1	alpha/beta-Hydrolases superfamily protein
2h	25; 155	Cre03.g149050.t1.1	Auxin-responsive family protein
2h	22; 25	Cre03.g193600.t1.2	Function unknown
2h	25; 59	Cre10.g452850.t1.1	Function unknown
2h	82; 129	Cre04.g232802.t1.1	Protein phosphatase 2C family protein
2h	67; 175	Cre08.g384285.t2.1	Function unknown
2h	82; 151	Cre13.g572750.t2.1	Copper amine oxidase family protein
2h	25; 155	Cre04.g225650.t1.2	Cystatin/monellin superfamily protein
2h	91; 166	Cre17.g741272.t1.1	Function unknown
2h	91; 166	Cre03.g197100.t1.2	myb domain protein 64
2h	25; 94	Cre08.g364800.t1.2	purine biosynthesis 4
2h	67; 151	Cre02.g119484.t1.2	Function unknown
2h	25; 91	Cre13.g588271.t1.2	Function unknown
2h	25; 166	Cre01.g044900.t2.1	Function unknown
2h	82; 129	Cre15.g636950.t1.2	Function unknown
2h	82; 144	Cre14.g617200.t1.1	RegA/RlsA-like protein
2h	67; 151	Cre03.g154000.t1.1	Function unknown
2h	67; 151	Cre08.g362000.t1.2	Flagellar Associated Protein
2h	82; 132	Cre16.g659450.t1.2	alpha 1,4-glycosyltransferase family protein
2h	67; 151	Cre07.g331114.t3.1	Function unknown
2h	117; 200	Cre11.g467526.t1.1	Function unknown
2h	25; 85	Cre07.g327900.t1.1	Function unknown
2h	198; 200	Cre06.g284150.t1.1	ammonium transporter 1;3
2h	32; 82	Cre14.g624800.t1.2	[SN03]
2h	91; 155	Cre10.g422876.t1.1	Function unknown
2h	82; 129	Cre12.g537900.t1.1	Function unknown
2h	143; 200	Cre06.g308500.t1.2	carbamoyl phosphate synthetase A
2h	25; 91	Cre11.g467709.t1.1	Function unknown
2h	59; 67	Cre01.g042700.t1.2	Function unknown
2h	93; 200	Cre06.g278139.t1.1	RAB GTPASE HOMOLOG B18
2h	25; 59	Cre08.g376300.t1.2	Function unknown
2h	19; 25	Cre06.g297400.t1.1	Oxidoreductase, zinc-binding dehydrogenase family protein
2h	198; 200	Cre07.g339300.t1.2	Zim17-type zinc finger protein
2h	22; 200	Cre13.g581450.t2.1	26S proteasome, regulatory subunit Rpn7;Proteasome component (PCI) domain
2h	25; 107	Cre17.g742250.t1.1	Protein kinase superfamily protein

[truncated: 9 more sheets: Sheet J, Sheet K, Sheet L, Sheet M, Sheet N, Sheet O, Sheet P, Sheet Q, Sheet R]
