# Supplementary material for: Transcriptional program for nitrogen starvation-induced lipid accumulation in Chlamydomonas reinhardtii
Source: Biotechnol Biofuels. 2015 Dec 2;8:207. doi: 10.1186/s13068-015-0391-z (PMC4667458; doi:10.1186/s13068-015-0391-z)
Supplement: Supplementary file 2 — 10.1186/s40064-015-1541-2 Transcriptional changes on the cellular hallmarks of N starvation. For each functional hallmark, each differentially regulated transcript is grouped into a distinctive pathway. Phytozome locus name, gene names and description, co-regulated module membership, timestamp and direction of regulation are indicated. [file 13068_2015_391_MOESM2_ESM.xlsx]

## Sheet: metabolic N-scavenging
Major Cellular Function	Regulation	Pathway Most Likely Affected	Locus Name	Gene Name	Gene Description	Stage	Wave Timestamp	Co-regulated Module Membership
metabolic N-scavenging	up	mitochondrial urea metabolism	Cre08.g358580, Cre06.g308500	CMP1-2	carbamoyl phosphate synthetase	mid	24 min	30; 73; 143; 200
			Cre12.g489700	OTC1	ornithine transcarbamylase	mid	24 min	30; 73
			Cre01.g009350	AIH2	agmatine deiminase	mid	24 min	96; 103
		urea metabolism	Cre08.g360100	DUR2	allophanate hydrolase	mid	24 min	100; 103
			Cre08.g360050	DUR1	urea carboxylase	mid	30 min	100; 116
		purine catabolism pathway	Cre12.g545101	XDH1	xanthine dehydrogenase	mid	24 min	48; 96
			Cre05.g246377	ADA2	adenosine deaminase	mid	30 min	164; 184
			Cre10.g442800	XUV6	xanthine permeases	early	18 min	86; 150
			Cre10.g442600	XUV5	xanthine permeases	mid	24 min	143; 150
			Cre06.g260700	XUV1	xanthine permeases	mid	30 min	73; 150
		glutamine metabolism / photorespiration	Cre02.g113200, Cre12.g530600	GLN1, GLN3	glutamine synthethase	mid	30 min	73; 150; 164; 184
		oxidation of polyamines	Cre09.g402515	AMX1	Copper amine oxidase	mid	30 min	100; 116
			Cre01.g000650	AMX2		early	18 min	103; 187
			Cre13.g572750	AMX3		late	2 h	82; 151
biosynthesis of purines, pyrimidines, amino acids and polyamines	down	biosynthesis of amino acids	Cre07.g344600	PGD1	3-phosphoglycerate dehydrogenase	mid	24 min	4; 17
			Cre02.g107300	DPS1	dihydrodipicolinate synthase	mid	24 min	179; 199
			Cre08.g380201	SHKD1	shikimate dehydrogenase	mid	24 min	44; 111
			Cre03.g145747	SHK7	chorismate synthase	mid	30 min	84; 167
			Cre02.g103850	HIS3	Imidazoleglycerol-phosphate dehydratas	mid	30 min	40; 84
			Cre13.g576650	HIS4	phosphoribosyl-AMP cyclohydrolase/phosphoribosyl-ATP pyrophosphatase	mid	24 min	44; 111
			Cre02.g073200	THD1	threonine deaminase	mid	24 min	140; 157
		purine biosynthesis pathway	Cre17.g734100		adenylosuccinate synthase	mid	24 min	127; 179
		pyrimidine biosynthesis	Cre01.g048950	PYR5	uridine 5′-monophosphate synthase	mid	24 min	126; 157
		polyamines biosynthesis	Cre03.g159500	ODC1	ornithine decarboxylase	mid	45 min	23; 121
			Cre03.g205900	DCA1	adenosylmethionine decarboxylase	mid	45 min	125; 201
			Cre12.g558450	SPD1	spermidine synthase	late	4 h	28; 159

## Sheet: lipid metabolism
Major Cellular Function	Regulation	Pathway Most Likely Affected	Locus Name	Gene Name	Gene Description	Stage	Wave Timestamp	Co-regulated Module Membership
lipid metabolism	up	pentose phosphate pathway	Cre08.g378150	GLD2	Glucose-6-phosphate dehydrogenase	early	18 min	86; 107
		only committed step in TAG synthesis	Cre01.g045903	DGAT1	diacylglycerol acyltransferases	mid	24 min	48; 143
			Cre12.g557750	DGTT1	diacylglycerol acyltransferases	mid	45 min	117; 209
			Cre01.g053000	GPD1	glycerol-3-phosphate dehydrogenase	mid	24 min	6; 166
		lipid degradation	Cre05.g235700		saposin	mid	24 min	39; 73
	down	FA β-oxidation	Cre05.g232002		acyl-CoA oxidase 2	mid	24 min	177; 199
			Cre16.g689050		acyl-CoA oxidase 5	mid	24 min	18; 153
			Cre17.g731850		2,4 dienoyl-CoA reductase	mid	24 min	4; 199
		FA biosynthasis	Cre06.g261150	BIOB	biotin synthase	mid	24 min	18; 36
			Cre11.g467723	KASI	3-ketoacyl-CoA-synthase	mid	45 min	125; 201
			Cre07.g335300	KASII	3-ketoacyl-ACP-synthase	mid	45 min	45; 203
			Cre04.g216950	KASIII	3-ketoacyl-ACP-synthase	mid	45 min	65; 79
		glycerolipid metabolism	Cre09.g398289		1-acyl-sn-glycerol-3-phosphate acyltransferase	mid	45 min	65; 79
			Cre02.g143000	GPA1	glycerol-3-phosphate acyltransferase	mid	45 min	38; 90
		mevalonate pathway	Cre03.g207700	FPPS	farnesyl pyrophosphate synthase	mid	45 min	47; 182
		isoprenoid biosynthesis	Cre07.g356350	DXS1	1-deoxy-D-xylulose-5-phosphate synthase	mid	45 min	24; 29
		converts pyruvate into acetyl-CoA	Cre03.g194200	PDH2	chloroplastic pyruvate dehydrogenase complex	mid	60 min	70; 178
			Cre02.g099850	PDC2		mid	60 min	125; 163
		FA biosynthesis	Cre13.g577100	ACP2	ACP	mid	60 min	70; 178
			Cre12.g519100	ACX2	acetyl-CoA carboxylase	late	2 h	58; 174
			Cre08.g359350	CARB1		late	2 h	142; 189
			Cre17.g715250	BCC1		late	2 h	134; 203
			Cre03.g172000	KAR1	3-ketoacyl-ACP reductase	late	2 h	66; 134
			Cre03.g208050	HAD1	β-hydroxyacyl-ACP dehydratase	late	2 h	134; 203
			Cre06.g294950	ENR1	enoyl-ACP-reductase	late	2 h	66; 134
		FA desaturases	Cre17.g701700	FAB2	Plastid acyl-ACP desaturase	late	2 h	142; 189
		glycerolipid metabolism	Cre16.g656400	SQD1	UDP-sulfoquinovose synthase	late	2 h	193; 211
		FA desaturases	Cre01.g037700	FAD3	Fatty acid desaturase; Linoleate desaturase	late	4 h	72; 99
		FA desaturases	Cre01.g038600	FAD7	Chloroplast glycerolipid omega-3-fatty acid desaturase	late	4 h	37; 70
		glycerophospholipid metabolism	Cre09.g396250	VTE5	phosphatidate cytidylyltransferase	late	4 h	36; 78
		glycolysis	Cre01.g010900	GAP3	glyceraldehyde-3-phosphate dehydrogenase	late	4 h	33; 34
		FA biosynthesis	Cre14.g621650	MCT1	malonyl-CoA:ACP transacylase	late	8 h	81; 210
			Cre09.g399400	TGL15	TAG lipase	late	8 h	81; 210
		isoprenoid biosynthesis	Cre12.g546050	DXR1	1-deoxy-D-xylulose 5-phosphate reductoisomerase	late	4 h	24; 72

## Sheet: protein synthesis and folding
Major Cellular Function	Regulation	Pathway Most Likely Affected	Locus Name	Gene Name	Gene Description	Stage	Wave Timestamp	Co-regulated Module Membership
protein synthesis and folding	down	translation	Cre07.g341850, Cre12.g498100, Cre08.g375900, Cre16.g676314, Cre05.g242300	EIF2, EIF3E, EIF2Aa, EIF3H, EIF3D	translation initiation factors	mid	24 min	111; 167; 179; 44; 112 84; 197
			Cre03.g199900, Cre03.g190100, Cre16.g654500, Cre13.g564250, Cre12.g515650, Cre16.g688050, Cre06.g269450, Cre07.g341850	EIF4E, EIF3B, EIF3F, EIF3A, EIF3K, EIF3G, EIF2			30 min	109; 168; 127; 65; 79; 12; 109; 7; 40; 12; 111
			Cre02.g078100, Cre12.g490000, Cre03.g199900, Cre13.g56425, Cre06.g308850, Cre04.g217550, Cre02.g098450, Cre05.g242300, Cre16.g688050	EIF5Ba, EIF2A, EIF4E, EIF3A, EIF3X, EIF3C, EIF2G, EIF3D			45 min	4; 105; 88; 125; 109; 12; 139; 168; 171; 201; 127; 40
			Cre13.g606000, Cre16.g690991, Cre16.g691000, Cre12.g520600, Cre12.g519180, Cre12.g558000	EFG7, EFP1, EFG1, PRPS6, MRPS6	translation elongation factors	mid	45 min	117; 209; 215; 47; 88; 80; 203; 181; 202; 205; 208; 24; 181; 19; 199
			Cre02.g076250, Cre02.g097400, Cre12.g519180	EFG1, EIF5A		late	4h	80; 66; 99; 24; 181
			Cre13.g587050	ERF1	release factors	mid	30 min	109; 168
			Cre16.g673617	PRF1			24 min	23; 111
			Cre01.g020950		ribosome biogenesis regulatory protein	mid	24 min	126; 157
			Cre03.g156050		ribosome recycling factor	mid	30 min	84
		protein folding	Cre12.g505850	CPN23	Chaperonin 23	mid	45 min	135; 205; 38; 97; 49; 105; 90
			Cre16.g673729	CPN11	Chaperonin 11
			Cre07.g339150	CPN60B2	Chaperonin 60B2
			Cre17.g741450	CPN60B1	Chaperonin 60B1
			Cre04.g231222		Rubisco subunit binding-protein alpha subunit
			Cre08.g358562	CPN20	Chaperonin 20

## Sheet: carbon fixation
Major Cellular Function	Regulation	Pathway Most Likely Affected	Locus Name	Gene Name	Gene Description	Stage	Wave Timestamp	Co-regulated Module Membership
carbon fixation	down	Calvin cycle	Cre02.g120100	RBCS1	Rubisco small subunit 1	mid	45 min	90; 135
			Cre12.g556600	GAP4	Glyceraldehyde 3-phosphate dehydrogenase, nonphosphorylating			7; 114
			Cre01.g029300	TPI1	Triose phosphate isomerase			125; 201
			Cre02.g080200	TRK1	Transketolase			163; 203
			Cre03.g187450	RPI1	Ribose-5-phosphate isomerase			70; 178
		carbon concentrating mechanism	Cre06.g251400	MME6	Malate dehydrogenase			147; 171
			Cre01.g022500	MME5				47; 78

## Sheet: photosynthesis
Major Cellular Function	Regulation	Pathway Most Likely Affected	Locus Name	Gene Name	Gene Description	Stage	Wave Timestamp	Co-regulated Module Membership
photosynthetic response	down	porphyrin, isoprenoid and chlorophyll biosynthesis	Cre12.g509650	PDS1	phytoene desaturases	mid	60 min	70; 178
			Cre16.g651923			late	4 h	87; 102
			Cre16.g663900	PBGD1	porphobilinogen deaminase			69; 211
			Cre06.g294750	CHLG	chlorophyll synthase			146; 163
			Cre12.g484200	GGPS1	geranylgeranyl diphosphate synthase	mid	60 min	70; 178
			Cre16.g690431		geranylgeranyl reductase	late	8 h	13; 136
		tetrapyrrole biosynthesis	Cre07.g342150	HEM1	glutamyl-tRNA reductase	late	4 h	170; 172
			Cre11.g467700, Cre02.g076300	UPD1, UPD2	uroporphyrinogen decarboxylase	late	2 h	28; 170; 58; 174
			Cre02.g091050	ALAD1	porphobilinogen synthase	late	2 h	134; 146
		photosynthesis	Cre10.g440450	PSB28	Photosystem II subunit 28	mid	45 min	7; 121
			Cre14.g626700	FDX1	Ferredoxin	late	2 h	53; 102
			Cre12.g558900	PETO	Cytochrome b6f complex subunit V			134; 203
			Cre08.g362900	PSBP4	Lumenal PsbP-like protein			142; 189
			Cre07.g328200	PSBP6	Lumen targeted protein			37; 69
			Cre16.g650100	PETN	Subunit of the chloroplast cytochrome b6f complex			87; 102
			Cre13.g562850	THF1	Thylakoid formation protein			142; 189
			Cre07.g334550	PSAO	Photosystem I subunit O		4 h	57; 186
			Cre03.g165100	PSAI	Photosystem I reaction centre, subunit VIII			62; 186
			Cre07.g331500	CLPR3	Inactive subunit of chloroplast ClpP complex			80; 191
			Cre16.g665250	APE1	Thykaloid associated protein required for photosynthetic acclimation to variable light intensity			80; 163
			Cre06.g284200	LHCBM9	Chlorophyll a/b binding protein of LHCII			57; 122
			Cre17.g720250	LHCB4	Chlorophyll a/b binding protein of photosystem II			62; 186
			Cre06.g283950	LHCBM4	Chlorophyll a/b binding protein of LHCII			104; 136
			Cre05.g238332	PSAD	Photosystem I reaction center subunit II, 20 kDa			34; 62
			Cre12.g509050	PSBP3	OEE2-like protein of thylakoid lumen			66; 134
			Cre06.g278213	LHCA6	Light-harvesting protein of photosystem I			57; 104
			Cre11.g476750	FNR1	Ferredoxin-NADP reductase			53; 102
			Cre10.g452050	LHCA4	Light-harvesting protein of photosystem I			57; 186
			Cre11.g467689	PETC	Rieske iron-sulfur subunit of the cytochrome b6f complex, chloroplast precursor			33; 172
			Cre16.g673650	LHCB5	Minor chlorophyll a/b binding protein of photosystem II			57; 104
			Cre02.g082500	PSAN	Photosystem I reaction center subunit N, chloroplastic			122; 186
			Cre10.g452100	PSBY2	Ycf32-related polyprotein of photosystem II			87; 102
			Cre08.g372450	PSBQ	Oxygen evolving enhancer protein 3			28; 185
			Cre10.g420350	PSAE	Photosystem I 8.1 kDa reaction center subunit IV			57; 186
			Cre09.g396213	PSBO	Oxygen-evolving enhancer protein 1 of photosystem II			62; 185
			Cre07.g344950	LHCA9	Light-harvesting protein of photosystem I			57; 186
			Cre07.g340200	TEF3	Thylakoid transmembrane protein involved in cyclic electron flow			72; 99
			Cre07.g330250	PSAH	Subunit H of photosystem I			57; 186
			Cre12.g508750	LHCA2	Light-harvesting protein of photosystem I			57; 186
			Cre10.g425900	LHCA5	Light-harvesting protein of photosystem I			104; 186
			Cre17.g724300	PSAK	Photosystem I reaction center subunit psaK			62; 186
			Cre03.g198850	PsbP	PsbP			28; 214
			Cre05.g243800	PSB27				74; 182
			Cre12.g550850	PSBP1	Oxygen-evolving enhancer protein 2 of photosystem II			62; 185
			Cre06.g261000	PSBR	10 kDa photosystem II polypeptide			74; 185
			Cre06.g283050	LHCA1	Light-harvesting protein of photosystem I			57; 186
			Cre12.g548400	LHCBM2	Light-harvesting protein of photosystem II			28; 104
			Cre11.g467573	LHCA3	Chlorophyll a/b binding protein of photosystem I, type III			57; 186
			Cre03.g182551	PCY1	Pre-apoplastocyanin			34; 62
			Cre12.g546150	PETM	Cytochrome b6f complex PetM subunit			53; 54
			Cre16.g687900	LHCA7	Light-harvesting protein of photosystem I			57; 104
			Cre12.g560950	PSAG	Photosystem I reaction center subunit V			57; 186
			Cre06.g272650	LHCA8	Light-harvesting protein of photosystem I			57; 186
			Cre09.g412100	PSAF	Photosystem I reaction center subunit III			57; 104
			Cre12.g486300	PSAL	Photosystem I reaction center subunit XI		8 h	62; 81
			Cre02.g082750	PSBX	4.1 kDa photosystem II subunit			62; 81
			Cre11.g467569	ATPD	Chloroplast ATP synthase delta chain			33; 54
			Cre16.g682900	CLPR2	Non-catalytic subunit of chloroplast ClpP complex			33; 81
			Cre06.g284250	LHCBM8	Chlorophyll a/b binding protein of LHCII			120; 210
			Cre03.g156900	LHCBM5	Chlorophyll a/b binding protein of LHCII			104; 136
			Cre01.g066917	LHCBM1	Chlorophyll a/b binding protein of LHCII			104; 136
			Cre12.g548950	LHCBM7	Chlorophyll a/b binding protein of LHCII			104; 136
			Cre04.g232104	LHCBM3	Light-harvesting complex II chlorophyll a/b binding protein M3			104; 136

## Sheet: oxidative stress
Major Cellular Function	Regulation	Pathway Most Likely Affected	Locus Name	Gene Name	Gene Description	Stage	Wave Timestamp	Co-regulated Module Membership
oxidative stress	down	two-component peroxide-detoxifying system	Cre07.g355600	NTR3	NADPH-dependent thioredoxin reductase	late	2 h	66; 170
			Cre06.g257601	PRX1	2-cys peroxiredoxin		2 h	102; 189
			Cre10.g422300	PRX6	peroxidase		2 h	154; 174
		glutathione-ascorbate cycle	Cre05.g233900	APX4	ascorbate peroxidase		4 h	53; 172
			Cre02.g088000	PHB1	prohibitin		4 h	37; 192
			Cre14.g615250, Cre05.g243050	TRX18, TRX3	thioredoxin		4 h	13; 133; 78; 80
			Cre06.g257650, Cre01.g012150	MSRA2, MSRA4	methionine sulfoxide reductase		8 h	21; 192; 146; 159
