# Supplementary material for: Transcriptional program for nitrogen starvation-induced lipid accumulation in Chlamydomonas reinhardtii
Source: Biotechnol Biofuels. 2015 Dec 2;8:207. doi: 10.1186/s13068-015-0391-z (PMC4667458; doi:10.1186/s13068-015-0391-z)
Supplement: Supplementary file 3 — 10.1186/s40064-015-1541-2 List of the TRs predicted to orchestrate the transcriptional response during N starvation. Seventeen differentially expressed TRs during N starvation with a predicted significant influence on at least one transcriptional module. TR annotation (locus name, gene name and description), first time point of differential expression, predicted influenced modules and the enriched functions of those modules are indicated. Numbers in parenthesis indicate the number of network-predicted metabolic targets included within each module. [file 13068_2015_391_MOESM3_ESM.xlsx]

## Sheet: Sheet1
Stage	Locus Name	Gene Name	Description	Time (min) for Differential Expression (Smoothed Expression)	Differential Regulation	Influenced Modules (Number of Metabolic Targets)	Wave Membership of Influenced Modules	Metabolic Targets	Enriched Functions of Influenced Modules
early	Cre13.g573000		SET domain methyltransferase	12	downregulated	40, 113, 162, 197, 127	mono.down.24min, trans.down.45min, trans.top.45min		FMN binding, catalytic activity, cellular protein modification process, cytoplasm, eukaryotic translation initiation factor 3 complex, iron ion binding, iron-sulfur cluster binding, lipid metabolic process, nucleic acid binding, nucleotide binding, oxidation-reduction process, oxidoreductase activity, protein binding, proteolysis, translation initiation factor activity, zinc ion binding
	Cre12.g501600	BLZ8	Basic region leucine zipper	13	downregulated	105, 121(1)	mono.down.45min	Cre10.g440450	ATP binding, RNA binding, aminoacyl-tRNA ligase activity, catalytic activity, cytoplasm, intracellular, iron ion binding, membrane, metabolic process, nucleotide binding, oxidation-reduction process, photosynthesis, light harvesting, ribosome, structural constituent of ribosome, tRNA aminoacylation for protein translation, translation
	Cre03.g149400	RWP11	RWP-RK transcription factor	15	upregulated	150	mono.top.30min		ion channel activity, ion transport, membrane, transmembrane transport, transport, transporter activity
	Cre17.g746547		bZIP transcription factor	15	downregulated	105, 121(1)	mono.down.45min	Cre10.g440450	ATP binding, RNA binding, aminoacyl-tRNA ligase activity, catalytic activity, cytoplasm, intracellular, iron ion binding, membrane, metabolic process, nucleotide binding, oxidation-reduction process, photosynthesis, light harvesting, ribosome, structural constituent of ribosome, tRNA aminoacylation for protein translation, translation
mid	Cre12.g534450	CGL86	NUCLEAR INHIBITOR OF PROTEIN PHOSPHATASE-1	26	downregulated	129, 130, 99(1), 172(1), 13, 45, 82, 148	mono.down.2h, mono.down.4h, mono.top.2h, mono.top.60min	Cre07.g340200, Cre11.g467689	acid-amino acid ligase activity, calcium ion binding, catalytic activity, membrane, metal ion binding, nucleic acid binding, nucleotide binding, oxidation-reduction process, oxidoreductase activity, protein folding, protein kinase activity, protein phosphorylation, protein serine/threonine kinase activity, protein tyrosine kinase activity
	Cre02.g101850	NAT11	Acetyltransferase (GNAT)	30	downregulated	129	mono.top.60min		protein kinase activity, protein phosphorylation, protein serine/threonine kinase activity, protein tyrosine kinase activity
	Cre10.g453500		RWP-RK domain protein	36	upregulated	130, 99(1), 13, 45, 82, 148	mono.down.2h, mono.down.4h, mono.top.2h, mono.top.60min	Cre07.g340200	acid-amino acid ligase activity, calcium ion binding, catalytic activity, membrane, nucleic acid binding, nucleotide binding, oxidation-reduction process, protein kinase activity, protein phosphorylation, protein serine/threonine kinase activity, protein tyrosine kinase activity
	Cre08.g364450	NAT1	Acetyltransferase (GNAT)	37	downregulated	200, 178(2), 93, 174	mono.down.2h, mono.down.60min, mono.top.2h, mono.top.60min	Cre07.g325734, Cre03.g187450	ATP binding, NADP binding, catalytic activity, isoprenoid biosynthetic process, nucleotide binding, oxidation-reduction process, protein kinase activity, protein phosphorylation, protein serine/threonine kinase activity, protein tyrosine kinase activity, unfolded protein binding
	Cre16.g673250	NRR1	SBP domain	44	upregulated	82, 67	mono.top.2h		membrane, oxidation-reduction process
	Cre03.g149350	RWP4	RWP-RK domain-containing protein	48	upregulated	193(1), 98, 35, 37(1), 72(1), 170(2), 45, 142(1), 175, 59, 99(1), 53(3), 87(2), 27, 95(1)	mono.down.2h, mono.down.4h, mono.top.4h, trans.top.4h, trans.top.8h	Cre06.g273700, Cre07.g328200, Cre07.g340200, Cre01.g050950, Cre03.g165100, Cre08.g362900, Cre12.g546150, Cre11.g476750, Cre14.g626700, Cre10.g452100, Cre16.g650100	ATP binding, biosynthetic process, calcium ion binding, catalytic activity, glucose-1-phosphate adenylyltransferase activity, glycogen biosynthetic process, membrane, metabolic process, nucleoside-triphosphatase activity, nucleotide binding, nucleotidyltransferase activity, oxidation-reduction process, oxidoreductase activity, photosynthesis, photosystem II, porphyrin-containing compound biosynth…
	Cre08.g375400	GSM1	Gamete specific minus 1	50	upregulated	193(1), 98, 35, 37(1), 166, 172(1), 45, 175, 99(1), 59, 67, 53(3), 54(1), 87(2), 27, 149	mono.down.2h, mono.down.4h, mono.down.8h, mono.top.2h, mono.top.4h, mono.top.8h, trans.top.4h, trans.top.8h	Cre06.g273700, Cre07.g328200, Cre11.g467689, Cre07.g340200, Cre12.g546150, Cre11.g476750, Cre14.g626700, Cre10.g452100, Cre16.g650100	ATP binding, ATP synthesis coupled proton transport, biosynthetic process, calcium ion binding, catalytic activity, glucose-1-phosphate adenylyltransferase activity, glycogen biosynthetic process, membrane, metabolic process, metal ion binding, nucleotide binding, nucleotidyltransferase activity, oxidation-reduction process, oxidoreductase activity, protein folding, protein kinase activity, prote…
	Cre12.g523000		Zinc finger CCCH domain containing protein	62	upregulated	149, 193(1), 98, 35, 37(1), 102(4), 170(2), 172(1), 45, 142(1), 175, 99(1), 59, 67, 53(3), 54(1), 87(2), 185(4), 27, 211, 95(1)	mono.down.2h, mono.down.4h, mono.down.8h, mono.top.2h, mono.top.4h, trans.top.4h, trans.top.8h	Cre06.g273700, Cre07.g328200, Cre11.g476750, Cre10.g452100, Cre14.g626700, Cre16.g650100, Cre01.g050950, Cre03.g165100, Cre11.g467689, Cre08.g362900, Cre07.g340200, Cre12.g546150, Cre12.g550850, Cre09.g396213, Cre06.g261000, Cre08.g372450	ATP binding, ATP synthesis coupled proton transport, biosynthetic process, calcium ion binding, catalytic activity, coenzyme binding, extrinsic component of membrane, glucose-1-phosphate adenylyltransferase activity, glycogen biosynthetic process, membrane, metabolic process, metal ion binding, nucleotide binding, nucleotidyltransferase activity, oxidation-reduction process, oxidoreductase activi…
late	Cre07.g341800	CGL107	Histone-like transcription factor (CBF/NF-Y)	109	upregulated	193(1), 8, 9, 141, 50, 24(1), 154, 59, 92, 158	mono.down.2h, mono.top.4h, trans.down.4h, trans.top.4h	Cre06.g273700, Cre12.g511900	ATP binding, DNA binding, DNA replication, DNA-directed DNA polymerase activity, biosynthetic process, carbohydrate metabolic process, catalytic activity, cytoplasm, glucose-1-phosphate adenylyltransferase activity, glycogen biosynthetic process, intracellular, iron ion binding, lipid metabolic process, membrane, metabolic process, microtubule cytoskeleton organization, microtubule organizing cen…
	Cre09.g386753		DNA binding protein S1FA	109	downregulated	98, 35, 166, 172(1), 175, 67, 149, 27	mono.down.4h, mono.top.2h, mono.top.4h, mono.top.8h, trans.top.4h, trans.top.8h	Cre11.g467689	catalytic activity, membrane, metabolic process, metal ion binding, oxidation-reduction process, oxidoreductase activity, protein folding, protein kinase activity, protein phosphorylation, protein ubiquitination, ubiquitin ligase complex, ubiquitin-protein transferase activity
	Cre06.g268600	NAB1	Nucleic acid binding protein	146	downregulated	33(1), 34(2), 133, 104(7), 76, 144, 136(1), 210, 21, 151, 57(14), 186(14)	mono.down.4h, mono.down.8h, mono.top.4h, mono.top.8h	Cre11.g467689, Cre03.g182551, Cre05.g238332, Cre16.g673650, Cre06.g283950, Cre06.g278213, Cre12.g548400, Cre09.g412100, Cre10.g425900, Cre16.g687900, Cre07.g330250, Cre07.g344950, Cre10.g420350, Cre07.g334550, Cre06.g272650, Cre12.g508750, Cre06.g283050, Cre10.g452050, Cre11.g467573, Cre12.g560950, Cre17.g720250, Cre17.g724300, Cre02.g082500	catalytic activity, chlorophyll binding, membrane, metabolic process, metal ion binding, nucleic acid binding, nucleotide binding, oxidation-reduction process, oxidoreductase activity, photosynthesis, photosynthesis, light harvesting, photosystem I, photosystem I reaction center, protein binding, protein folding, protein kinase activity
	Cre13.g586450	NAT31	Acetyltransferase (GNAT)	371	upregulated	104(7), 136(1), 133	mono.down.4h, mono.down.8h	Cre16.g673650, Cre06.g283950, Cre06.g278213, Cre12.g548400, Cre09.g412100, Cre10.g425900, Cre16.g687900	membrane, nucleic acid binding, nucleotide binding, oxidation-reduction process, oxidoreductase activity, photosynthesis, light harvesting
	Cre03.g152150		Zinc finger C2H2 type domain	418	downregulated	129, 13	mono.top.60min		acid-amino acid ligase activity, nucleic acid binding, nucleotide binding, protein kinase activity, protein phosphorylation, protein serine/threonine kinase activity, protein tyrosine kinase activity
