# Supplementary material for: Transcriptional program for nitrogen starvation-induced lipid accumulation in Chlamydomonas reinhardtii
Source: Biotechnol Biofuels. 2015 Dec 2;8:207. doi: 10.1186/s13068-015-0391-z (PMC4667458; doi:10.1186/s13068-015-0391-z)
Supplement: Supplementary file 5 — 10.1186/s40064-015-1541-2 List of predicted genes with ρ > 1. List of transcripts downregulated during N starvation predicted to result in higher TAG to biomass ratio upon gene knockdown. For each gene, we present the computed ρ value, the co-regulated module membership, the time of module downregulation and the predicted TR(s) regulating such module(s). [file 13068_2015_391_MOESM5_ESM.xlsx]

## Sheet: Sheet1
Phytozome Locus Name	Description	rho	Co-regulated Module Membership	Downregulation time (fold-change < -2)	Predicted Regulator(s)
Cre14.g626700	2Fe-2S ferredoxin-like superfamily protein	1.0128	53, 102	4 h	Cre03.g149350, Cre08.g375400, Cre12.g523000
Cre07.g334550	photosystem I subunit O	1.0128	57, 186	4 h	Cre06.g268600
Cre03.g165100	photsystem I subunit I	1.0128	170, 62	4 h	Cre03.g149350, Cre12.g523000
Cre17.g720250	light harvesting complex photosystem II	1.0094	186, 62	2 h	Cre06.g268600
Cre06.g283950	photosystem II light harvesting complex gene 2.1	1.0094	104, 136	4 h	Cre13.g586450, Cre06.g268600
Cre02.g080200	Transketolase	1.0528	163, 203	60 min
Cre05.g238332	photosystem I subunit D-2	1.0128	34, 62	4 h	Cre06.g268600
Cre12.g509050	PsbP-like protein 1	1.0094	66, 134	2 h
Cre06.g278213	light-harvesting chlorophyll-protein complex I subunit A4	1.0128	104, 57	4 h	Cre13.g586450, Cre06.g268600
Cre11.g476750	root FNR 1	1.0114	53, 102	4 h	Cre03.g149350, Cre08.g375400, Cre12.g523000
Cre10.g452050	light-harvesting chlorophyll-protein complex I subunit A4	1.0114	57, 186	2 h	Cre06.g268600
Cre11.g467689	photosynthetic electron transfer C	1.0128	33, 172	4 h	Cre12.g523000, Cre08.g375400, Cre09.g386753, Cre06.g268600, Cre12.g534450
Cre16.g673650	light harvesting complex of photosystem II 5	1.0094	104, 57	2 h	Cre13.g586450, Cre06.g268600
Cre12.g558900	Cytochrome b6f complex subunit V	1.0128	203, 134	45 min
Cre02.g082500	photosystem I reaction center subunit PSI-N, chloroplast, putative / PSI-N, putative (PSAN)	1.0128	122, 186	4 h	Cre06.g268600
Cre10.g452100	photosystem II BY	1.011	102, 87	2 h	Cre03.g149350, Cre08.g375400, Cre12.g523000
Cre01.g050950	Geranylgeranyl diphosphate reductase	5.5556	170, 95	4 h	Cre03.g149350, Cre12.g523000
Cre08.g372450	photosystem II subunit Q-2	1.0094	185, 28	45 min	Cre12.g523000
Cre10.g420350	photosystem I subunit E-2	1.0114	57, 186	4 h	Cre06.g268600
Cre07.g325734	nucleoside diphosphate kinase 2	1.0143	58, 178	30 min	Cre08.g364450
Cre09.g396213	PS II oxygen-evolving complex 1	1.0094	185, 62	2 h	Cre12.g523000
Cre07.g344950	photosystem I light harvesting complex gene 5	1.0128	57, 186	4 h	Cre06.g268600
Cre07.g340200	PGR5-like B	1.0128	72, 99	4 h	Cre03.g149350, Cre08.g375400, Cre10.g453500, Cre12.g523000, Cre12.g534450
Cre01.g032650	Aldolase superfamily protein	1.0526	64, 22	12 min
Cre03.g208050	3R-hydroxymyristoyl ACP dehydrase	1.0024	203, 134	60 min
Cre01.g029300	triosephosphate isomerase	6.6667	201, 125	45 min
Cre02.g073200	L-O-methylthreonine resistant 1	1.0067	140, 157	24 min
Cre07.g330250	photosystem I subunit H-1	1.0128	57, 186	4 h	Cre06.g268600
Cre12.g508750	photosystem I light harvesting complex gene 6	1.0128	57, 186	4 h	Cre06.g268600
Cre02.g112000	Transmembrane amino acid transporter family protein	1.0438	100, 85	12 min
Cre10.g425900	light-harvesting chlorophyll-protein complex I subunit A4	1.0114	104, 186	2 h	Cre13.g586450, Cre06.g268600
Cre12.g486300	photosystem I subunit l	1.0114	81, 62	4 h
Cre03.g200543	Mitochondrial substrate carrier family protein	1.0001	152, 160	18 min
Cre17.g724300	photosystem I subunit K	1.0128	186, 62	4 h	Cre06.g268600
Cre03.g198850	Mog1/PsbP/DUF1795-like photosystem II reaction center PsbP family protein	1.0094	28, 214	45 min
Cre03.g207700	farnesyl diphosphate synthase 2	1.0002	182, 47	60 min
Cre02.g082750	photosystem II subunit X	1.0094	81, 62	60 min
Cre16.g650100	electron transporter, transferring electrons within cytochrome b6/f complex of photosystem IIs	1.0128	102, 87	4 h	Cre03.g149350, Cre08.g375400, Cre12.g523000
Cre05.g243800	photosystem II family protein	1.0094	74, 182	45 min
Cre12.g550850	photosystem II subunit P-1	1.0094	185, 62	45 min	Cre12.g523000
Cre06.g261000	photosystem II subunit R	1.0094	185, 74	4 h	Cre12.g523000
Cre06.g283050	photosystem I light harvesting complex gene 1	1.0128	57, 186	4 h	Cre06.g268600
Cre12.g548400	photosystem II light harvesting complex gene 2.2	1.0094	104, 28	4 h	Cre13.g586450, Cre06.g268600
Cre10.g440450	photosystem II reaction center PSB28 protein	1.011	121, 7	45 min	Cre17.g746547, Cre12.g501600
Cre11.g467573	photosystem I light harvesting complex gene 3	1.0128	57, 186	4 h	Cre06.g268600
Cre12.g511900	D-ribulose-5-phosphate-3-epimerase	1.0526	24, 169	60 min	Cre07.g341800
Cre03.g182551	plastocyanin 1	1.0128	34, 62	60 min	Cre06.g268600
Cre12.g546150	Cytochrome b6f complex PetM subunit	1.0128	53, 54	4 h	Cre03.g149350, Cre08.g375400, Cre12.g523000
Cre16.g687900	photosystem I light harvesting complex gene 5	1.0128	104, 57	4 h	Cre13.g586450, Cre06.g268600
Cre07.g328200	Mog1/PsbP/DUF1795-like photosystem II reaction center PsbP family protein	1.0094	37, 69	60 min	Cre03.g149350, Cre08.g375400, Cre12.g523000
Cre08.g362900	Photosystem II reaction center PsbP family protein	1.0094	189, 142	2 h	Cre03.g149350, Cre12.g523000
Cre12.g560950	photosystem I subunit G	1.0128	57, 186	4 h	Cre06.g268600
Cre03.g172000	NAD(P)-binding Rossmann-fold superfamily protein	1.0024	66, 134	2 h
Cre06.g272650	photosystem I light harvesting complex gene 5	1.0128	57, 186	4 h	Cre06.g268600
Cre03.g187450	Ribose 5-phosphate isomerase, type A protein	1.0566	178, 70	60 min	Cre08.g364450
Cre09.g412100	photosystem I subunit F	1.0128	104, 57	4 h	Cre13.g586450, Cre06.g268600
Cre06.g273700	photosystem II stability/assembly factor, chloroplast (HCF136)	1.0094	193, 146	2 h	Cre03.g149350, Cre08.g375400, Cre07.g341800, Cre12.g523000
