# Supplementary material for: Transcriptional program for nitrogen starvation-induced lipid accumulation in Chlamydomonas reinhardtii
Source: Biotechnol Biofuels. 2015 Dec 2;8:207. doi: 10.1186/s13068-015-0391-z (PMC4667458; doi:10.1186/s13068-015-0391-z)
Supplement: Supplementary file 6 — 10.1186/s40064-015-1541-2 List of metabolic TAG production related genes varying during N starvation and LAP. At least 30 metabolic genes that have a direct functional role in TAG production are differentially expressed during N starvation. Expression pattern of these metabolic targets in S starvation is much more similar than in P starved cells. N starvation co-regulated module membership and predicted TRs are also shown. [file 13068_2015_391_MOESM6_ESM.xlsx]

## Sheet: Sheet1
locus name	description	functional role	expression at 48h of N starvation	log2 expression in S starvation	log2 expression in P starvation	module membership	predicted regulator(s)
Cre12.g485150	glyceraldehyde-3-phosphate dehydrogenase of plastid 1	CO2 to glycerol-3 p and malonyl CoA	upregulated	1.36196	0.930307	59, 93	Cre03.g149350, Cre08.g375400, Cre08.g364450, Cre07.g341800, Cre12.g523000
Cre08.g358580	carbamoyl phosphate synthetase B	Multiple reactions		-0.862703	-0.0998905	73, 30
Cre01.g053000	NAD-dependent glycerol-3-phosphate dehydrogenase family protein	CO2 to glycerol-3 p and malonyl CoA		-0.337923	2.59901	166, 6	Cre08.g375400, Cre09.g386753
Cre08.g364800	purine biosynthesis 4	CoA biosynthesis		-0.436323	0.00169426	25, 94
Cre12.g484000	acetyl-CoA carboxylase carboxyl transferase subunit beta	Acetate to Malonyl CoA	downregulated	-1.80164	-0.495157	72, 189	Cre03.g149350
Cre02.g093450	Aldolase superfamily protein	CBB cycle enzymes		-1.08121	-0.304169	50, 170	Cre03.g149350, Cre07.g341800, Cre12.g523000
Cre01.g010900	glyceraldehyde-3-phosphate dehydrogenase B subunit	CO2 to glycerol-3 p and malonyl CoA		-0.478791	-0.733877	33, 34	Cre06.g268600
Cre12.g517150	APS reductase 3	CoA biosynthesis		0.466	-0.586958	90, 135
Cre02.g147900	Pyruvate kinase family protein	Acetyl-CoA synthesis		-1.84169	-0.920945	212, 10, 36, 18, 47
Cre01.g029300	triosephosphate isomerase	CO2 to glycerol-3 p and malonyl CoA		-1.33203	-0.452226	201, 125
Cre17.g715250	biotin carboxyl carrier protein 2	Acetate to Malonyl CoA		-2.25446	-0.851497	203, 134
Cre13.g566000	10-formyltetrahydrofolate synthetase	CoA biosynthesis		-2.63597	-1.35401	66, 37	Cre03.g149350, Cre08.g375400, Cre12.g523000
Cre09.g387875	pyrophosphorylase 4	CoA biosynthesis		-2.8987	-1.33501	88, 182
Cre12.g519100	acetyl Co-enzyme a carboxylase carboxyltransferase alpha subunit	Acetate to Malonyl CoA		-1.34782	-0.550874	58, 174	Cre08.g364450
Cre09.g394436	Inorganic H pyrophosphatase family protein	CoA biosynthesis		-0.696674	-0.11662	29, 71
Cre03.g206600	dehydratase family	CoA biosynthesis		-2.45433	0.20993	105, 36	Cre17.g746547, Cre12.g501600
Cre12.g554800	phosphoribulokinase	CBB cycle enzymes		-1.24717	-0.223234	193, 146	Cre03.g149350, Cre08.g375400, Cre07.g341800, Cre12.g523000
Cre02.g080200	Transketolase	CBB cycle enzymes		-1.01929	-0.405659	163, 203
Cre11.g467770	Phosphoglycerate kinase family protein	CO2 to glycerol-3 p and malonyl CoA		-2.1393	-0.430979	189, 142	Cre03.g149350, Cre12.g523000
Cre02.g090150	homolog of bacterial PANC	CoA biosynthesis		-1.38587	-0.334799	11,4
Cre03.g187450	Ribose 5-phosphate isomerase, type A protein	CBB cycle enzymes		-2.13106	-1.10266	178, 70	Cre08.g364450
Cre17.g734100	adenylosuccinate synthase	CoA biosynthesis		-1.34792	-0.664316	179, 127	Cre13.g573000
Cre08.g359350	acetyl Co-enzyme a carboxylase biotin carboxylase subunit	Acetate to Malonyl CoA		-3.39637	-1.12396	189, 142	Cre03.g149350, Cre12.g523000
Cre08.g377100	adenosine kinase	CoA biosynthesis		-2.45115	-1.03286	170, 78	Cre03.g149350, Cre12.g523000
Cre03.g185550	sedoheptulose-bisphosphatase	CBB cycle enzymes		-0.523315	-0.583465	53, 54	Cre03.g149350, Cre08.g375400, Cre12.g523000
Cre12.g511150	NAD-dependent glycerol-3-phosphate dehydrogenase family protein	CO2 to glycerol-3 p and malonyl CoA		-0.933999	-0.546872	65, 79
Cre12.g557600	adenylate kinase 1	CoA biosynthesis		-3.49883	-2.29724	74, 54	Cre08.g375400, Cre12.g523000
Cre12.g533550	Pyruvate kinase family protein	Acetyl-CoA synthesis		-1.16177	-0.780159	171, 7
Cre02.g120100	ribulose bisphosphate carboxylase small chain 1A	CO2 to glycerol-3 p and malonyl CoA		-1.80856	-0.395337	90, 135
Cre01.g048950	uridine 5\'-monophosphate synthase / UMP synthase (PYRE-F) (UMPS)	CoA biosynthesis		-1.39143	-0.625988	157, 126
